# Supplementary material for: Predicting Adaptive Phenotypes From Multilocus Genotypes in Sitka Spruce (Picea sitchensis) Using Random Forest
Source: G3 (Bethesda). 2012 Sep 1;2(9):1085–93. doi: 10.1534/g3.112.002733 (PMC3429923; doi:10.1534/g3.112.002733)
Supplement: Supporting Information [file supp_2.9.1085_TableS1.xlsx]

## Sheet: Populations
Table S1. Origins of study populations and cluster assignments from structure software
Population	State/Prov.	n	Lat./Long.	Cluster
Fort Bragg	CA	3	39°N-123°W	1
Redwood	CA	38	42°N-124°W	1
Columbia River	OR	13	47°N-124°W	1
Vancouver	BC	39	49°N-123°W	1
Vancouver Island	BC	46	49.5°N-125°W	1
Ocean Falls	BC	48	52.5°N-128°W	1
Queen Charlotte Islands	BC	37	53°N-132°W	1
Prince Rupert	BC	33	53.5°N-130°W	1
Icy Bay	AK	15	60.5°N-141°W	2
Valdez	AK	38	62°N-146°W	2
Montague	AK	12	61°N-147°W	2
Rocky Bay	AK	35	58°N-151°W	2
Iniskin	AK	15	60°N-153°W	2
Kodiak Island	AK	38	57°N-153°W	3
Abbreviations: CA, California, USA; OR, Oregon, USA; BC, British Columbia, Canada; AK, Alaska, USA
