# Supplementary material for: Predicting Adaptive Phenotypes From Multilocus Genotypes in Sitka Spruce (Picea sitchensis) Using Random Forest
Source: G3 (Bethesda). 2012 Sep 1;2(9):1085–93. doi: 10.1534/g3.112.002733 (PMC3429923; doi:10.1534/g3.112.002733)
Supplement: Supporting Information [file supp_2.9.1085_TableS2.xlsx]

## Sheet: Genes
Table S2. Candidate genes employed in this study.
ID	Contig or EST ID	BLASTX vs. Arabidopsis	Abbreviation
1	Contig_14165.1	At4g11600.1 68417.m01858 glutathione peroxidase, putative	gp1
2	Contig_825.1	At5g35735.1 68418.m04276 auxin-responsive family protein similar to auxin-induced protein AIR12 GI:11357190 [Arabidopsis thaliana]	air
5	Contig_5975.1	At5g20950.2 68418.m02490 glycosyl hydrolase family 3 protein beta-D-glucan exohydrolase, Nicotiana tabacum, EMBL:AB017502	gh1
6	Contig_11504.1	At1g62290.1 68414.m07027 aspartyl protease family protein contains Pfam profiles: PF00026 eukaryotic aspartyl protease, PF03489 surfactant protein B, PF05184 saposin-like type B, region 1	asp1
8	WS0012_E13	At2g33830.2 68415.m04151 dormancy/auxin associated family protein contains Pfam profile: PF05564 dormancy/auxin associated protein	drm1
11	Contig_787.1	At5g13930.1 68418.m01629 chalcone synthase / naringenin-chalcone synthase identical to SP|P13114	chs1
12	Contig_15448.1	At5g19140.1 68418.m02278 auxin/aluminum-responsive protein, putative strong similarity to auxin down-regulated protein ARG10 [Vigna radiata] GI:2970051, wali7 (aluminum-induced protein) [Triticum aestivum] GI:451193	arg1
13	Contig_1171.1	At3g25220.1 68416.m03150 FK506-binding protein 2-1 (FKBP15-1) / immunophilin / peptidyl-prolyl cis-trans isomerase / rotamase identical to SP|Q38935 FK506-binding protein 2-1 precursor (EC 5.2.1.8) (Peptidyl-prolyl cis- trans isomerase) (PPiase) (Rotamase) (15 kDa FKBP) (FKBP-15-1) {Arabidopsis thaliana}, immunophilin (FKBP15-1) GB:U52046 [Arabidopsis thaliana] (Proc. Natl. Acad. Sci. U.S.A. 93 (…	fkbp
14	Contig_14113.1	At1g56220.1 68414.m06462 dormancy/auxin associated family protein similar to Auxin-repressed 12.5 kDa protein (Swiss-Prot:Q05349) [Fragaria ananassa]; similar to auxin-repressed protein (GI:927034) [Fragaria x ananassa]; similar to dormancy-associated protein (GI:2605887) [Pisum sativum]	drm2
15	Contig_18700.1	At4g11600.1 68417.m01858 glutathione peroxidase, putative	gp2
16	Contig_18699.1	At4g36430.1 68417.m05175 peroxidase, putative identical to peroxidase [Arabidopsis thaliana] gi|6822093|emb|CAB71009; identical to cDNA class III peroxidase ATP31, GI:17530561	per1
19	Contig_14108.1	At3g61900.1 68416.m06952 auxin-responsive family protein similar to auxin-induced protein SAUR-AC1 (GI:546362) (PIR:T06084) [Arabidopsis thaliana]	aux1
20	Contig_18689.1	At1g22770.1 68414.m02845 gigantea protein (GI) identical to gigantea protein SP:Q9SQI2 from [Arabidopsis thaliana]	gi
21	Contig_26079.1	At4g11600.1 68417.m01858 glutathione peroxidase, putative	gp3
22	Contig_4842.1	At4g02280.1 68417.m00309 sucrose synthase, putative / sucrose-UDP glucosyltransferase, putative strong similarity to sucrose synthase GI:6682841 from [Citrus unshiu]	sus1
23	WS0043_A18	At1g03905.1 68414.m00375 ABC transporter family protein similar to NBD-like protein GB:AAD20643	abc1
26	Contig_8726.1	At2g37040.1 68415.m04544 phenylalanine ammonia-lyase 1 (PAL1) nearly identical to SP|P35510	pal1
27	Contig_1850.1	At3g12500.1 68416.m01556 basic endochitinase identical to basic endochitinase precursor SP:P19171 from [Arabidopsis thaliana]	chib1
29	Contig_1031.1	At1g01470.1 68414.m00062 late embryogenesis abundant protein, putative / LEA protein, putative similar to SP|P46518 Late embryogenesis abundant protein Lea14-A {Gossypium hirsutum}; contains Pfam profile PF03168: Late embryogenesis abundant protein	lea1
30	Contig_11434.1	At2g30860.1 68415.m03761 glutathione S-transferase, putative identical to GB:Y12295	gst1
31	Contig_14056.1	At1g33560.1 68414.m04153 disease resistance protein (CC-NBS-LRR class), putative domain signature CC-NBS-LRR exists, suggestive of a disease resistance protein.	lrr1
32	Contig_11836.1	At1g54690.1 68414.m06235 histone H2A, putative strong similarity to histone H2A GI:3204129 SP|O65759 from Cicer arietinum, Picea abies SP|P35063; contains Pfam profile PF00125 Core histone H2A/H2B/H3/H4	hta1
33	Contig_1359.1	At2g30860.1 68415.m03761 glutathione S-transferase, putative identical to GB:Y12295	gst2
35	Contig_6227.1	At4g11650.1 68417.m01862 osmotin-like protein (OSM34) nearly identical to SP|P50700|OSL3_ARATH Osmotin-like protein OSM34 precursor {Arabidopsis thaliana}; contains Pfam profile PF00314: Thaumatin family	tlp1
36	WS0063_I19	At2g06925.1 68415.m00790 phospholipase A2 family protein similar to secretory low molecular weight phospholipase A2 beta [Arabidopsis thaliana] GI:25992715; contains INTERPRO domain IPR001211 phospholipase A2	pla2
41	Contig_25852.1	At3g53000.1 68416.m05842 F-box family protein / SKP1 interacting partner 3-related low similarity to SKP1 interacting partner 3 [Arabidopsis thaliana] GI:10716951; contains Pfam profile PF00646: F-box domain	skip1
42	Contig_13990.1	At4g38400.1 68417.m05428 expansin family protein (EXPL2) contains Pfam profile: PF01357 pollen allergen; expansin-like gene, PMID:11641069, www.bio.psu.edu/expansins	expl1
43	Contig_3357.1	At5g48150.2 68418.m05948 phytochrome A signal transduction 1 (PAT1)	pat1
44	WS00716_J15	At1g45050.1 68414.m05165 ubiquitin-conjugating enzyme 15 (UBC15) E2; identical to ubiquitin-conjugating enzyme 15 GI:2801442 from [Arabidopsis thaliana]	ubc1
45	Contig_6317.1	At1g69830.1 68414.m08034 alpha-amylase, putative / 1,4-alpha-D-glucan glucanohydrolase, putative similar to SP|P17859 Alpha-amylase precursor (EC 3.2.1.1) (1,4-alpha-D-glucan glucanohydrolase) {Vigna mungo}, alpha-amylase [Malus x domestica] GI:7532799; contains Pfam profile PF00128: Alpha amylase, catalytic domain	amy
46	Contig_25803.1	At4g38620.1 68417.m05465 myb family transcription factor (MYB4) contains Pfam profile: PF00249 myb-like DNA-binding domain	myb1
48	Contig_3507.1	At2g02380.1 68415.m00176 glutathione S-transferase, putative similar to gi:167970 gb:AAA72320 gb:AY052332	gst3
50	Contig_13884.1	At1g77380.1 68414.m09011 amino acid carrier, putative / amino acid permease, putative strong similarity to amino acid carrier GI:3293031 from [Ricinus communis]; contains Pfam profile PF01490: Transmembrane amino acid transporter protein; identical to cDNA AAP3 (Amino Acid Permease) GI:3970651	aap
51	Contig_25595.1	At5g01990.1 68418.m00118 auxin efflux carrier family protein contains auxin efflux carrier domain, Pfam:PF03547	aec1
52	Contig_26191.1	At1g71695.1 68414.m08281 peroxidase 12 (PER12) (P12) (PRXR6) identical to SP|Q96520 Peroxidase 12 precursor (EC 1.11.1.7) (Atperox P12) (PRXR6) (ATP4a) {Arabidopsis thaliana}	per2
53	WS0074_F21	At1g11080.1 68414.m01269 serine carboxypeptidase S10 family protein similar to Serine carboxypeptidase II chains A and B (SP:P08819) (EC 3.4.16.6) [Triticum aestivum (Wheat)]	scp1
54	Contig_2947.1	At1g71695.1 68414.m08281 peroxidase 12 (PER12) (P12) (PRXR6) identical to SP|Q96520 Peroxidase 12 precursor (EC 1.11.1.7) (Atperox P12) (PRXR6) (ATP4a) {Arabidopsis thaliana}	per3
55	Contig_3137.1	At4g02280.1 68417.m00309 sucrose synthase, putative / sucrose-UDP glucosyltransferase, putative strong similarity to sucrose synthase GI:6682841 from [Citrus unshiu]	sus2
56	WS0076_F16	At1g04500.1 68414.m00441 zinc finger CONSTANS-related similar to Zinc finger protein constans-like 15 (SP:Q9FHH8) {Arabidopsis thaliana}	co
59	WS0079_P14	At2g44130.1 68415.m05489 kelch repeat-containing F-box family protein very low similarity to SP|Q9ER30 Kelch-related protein 1 (Sarcosin) {Rattus norvegicus}; contains Pfam profiles PF01344: Kelch motif, PF00646: F-box domain	fbox1
61	Contig_10788.1	At1g15740.1 68414.m01888 leucine-rich repeat family protein	lrr2
62	Contig_10996.1	At1g80630.1 68414.m09462 leucine-rich repeat family protein	lrr3
63	Contig_17489.1	At1g56120.1 68414.m06444 leucine-rich repeat family protein / protein kinase family protein contains Pfam domains PF00560: Leucine Rich Repeat and PF00069: Protein kinase domain	lrr4
64	Contig_13794.1	At5g07910.1 68418.m00914 leucine-rich repeat family protein contains leucine rich repeat (LRR) domains, Pfam:PF00560	lrr5
65	Contig_18838.1	At5g35410.1 68418.m04208 CBL-interacting protein kinase 24 (CIPK24) / serine/threonine protein kinase (SOS2) identical to CBL-interacting protein kinase 24 [Arabidopsis thaliana] GP|14701910|gb|AAK72257, serine/threonine protein kinase SOS2 [Arabidopsis thaliana] GI:7453645	cipk1
66	Contig_476.1	At3g19430.1 68416.m02464 late embryogenesis abundant protein-related / LEA protein-related similar to late embryogenesis abundant protein [Picea glauca] GI:1350543	lea2
67	Contig_3426.1	At1g01140.1 68414.m00018 CBL-interacting protein kinase 9 (CIPK9) identical to CBL-interacting protein kinase 9 [Arabidopsis thaliana] gi|13249117|gb|AAK16684; contains Pfam profiles PF00069: Protein kinase domain and PF03822: NAF domain; identical to cDNA CBL-interacting protein kinase 9 (CIPK9) GI:13249116	cipk2
68	Contig_10515.1	At5g63230.1 68418.m07937 glycosyl hydrolase family protein 17 similar to glucan endo-1,3-beta-glucosidase precursor SP:P52409 from [Triticum aestivum]	gh2
69	Contig_3790.1	At1g30270.1 68414.m03702 CBL-interacting protein kinase 23 (CIPK23) identical to CBL-interacting protein kinase 23 [Arabidopsis thaliana] gi|14486386|gb|AAK61494	cipk3
70	Contig_1893.1	At5g05010.1 68418.m00532 clathrin adaptor complexes medium subunit-related contains pfam profile: PF00928 adaptor complexes medium subunit family	ap1
71	Contig_9183.1	At5g41340.1 68418.m05024 ubiquitin-conjugating enzyme 4 (UBC4) E2; identical to gi:431265, SP:P42748	ubc2
72	Contig_7974.1	At5g11100.1 68418.m01296 C2 domain-containing protein similar to Ca2+-dependent lipid-binding protein (CLB1) GI:2789434 from [Lycopersicon esculentum]	clb1
73	Contig_17895.1	At5g52880.1 68418.m06563 F-box family protein ; similar to SKP1 interacting partner 2 (SKIP2) TIGR_Ath1:At5g67250	skip2
74	WS00825_G15	At4g26570.1 68417.m03830 calcineurin B-like protein 3 (CBL3) identical to calcineurin B-like protein 3 (GI:22136404) [Arabidopsis thaliana]	cbl1
75	Contig_7971.1	At5g43830.1 68418.m05359 expressed protein similar to auxin down-regulated protein ARG10 [Vigna radiata] GI:2970051, wali7 (aluminum-induced protein) [Triticum aestivum] GI:451193	arg2
76	Contig_12877.1	At3g50860.1 68416.m05569 clathrin adaptor complex small chain family protein contains Pfam profile: PF01217 clathrin adaptor complex small chain	ap2
78	Contig_24887.1	At1g10510.1 68414.m01183 leucine-rich repeat family protein similar to ribonuclease inhibitor (GI:164639) [Sus scrofa (pig)]; contains Pfam PF00560: Leucine Rich Repeat domains	lrr6
81	Contig_10973.1	At1g05170.1 68414.m00520 galactosyltransferase family protein	gal2
84	Contig_15921.1	At5g65980.1 68418.m08307 auxin efflux carrier family protein contains auxin efflux carrier domain, Pfam:PF03547	aec2
85	Contig_5668.1	At5g65020.1 68418.m08179 annexin 2 (ANN2) identical to annexin (AnnAt2) [Arabidopsis thaliana] GI:4959108	ann1
87	WS00914_G11	At3g14270.1 68416.m01806 phosphatidylinositol-4-phosphate 5-kinase family protein similar to SP|Q9Z1T6 FYVE finger-containing phosphoinositide kinase (EC 2.7.1.68) (1- phosphatidylinositol-4-phosphate kinase) (PIP5K) (PtdIns(4)P-5-kinase) {Mus musculus}; contains Pfam profiles PF01504: Phosphatidylinositol-4-phosphate 5-Kinase, PF01363: FYVE zinc finger, PF00118: TCP-1/cpn60 chaperonin family	pip5k
88	WS00914_H24	At4g23690.1 68417.m03410 disease resistance-responsive family protein / dirigent family protein similar to disease resistance response protein 206-d [Pisum sativum] gi|508844|gb|AAB18669; similar to dirigent protein [Forsythia x intermedia] gi|6694693|gb|AAF25357	dir1
89	Contig_13132.1	At2g17500.3 68415.m02024 auxin efflux carrier family protein contains auxin efflux carrier domain, Pfam:PF03547	aec3
92	WS00920_P22	At1g60470.1 68414.m06808 galactinol synthase, putative similar to galactinol synthase GI:5608497 from [Ajuga reptans]	gol
93	Contig_631.1	At3g46060.1 68416.m04984 Ras-related protein (ARA-3) / small GTP-binding protein, putative identical to SP|P28186 Ras-related protein ARA-3 {Arabidopsis thaliana}; contains Pfam profile: PF00071 Ras family	ara1
94	Contig_1423.1	At3g12500.1 68416.m01556 basic endochitinase identical to basic endochitinase precursor SP:P19171 from [Arabidopsis thaliana]	chib2
97	Contig_3888.1	At1g09560.1 68414.m01072 germin-like protein (GLP4) (GLP5) identical to Arabidopsis germin-like protein subfamily 2 member 1 [SP|P94014]; Location of EST 180L10T7, gi|906417	glp
98	Contig_3388.1	At4g11650.1 68417.m01862 osmotin-like protein (OSM34) nearly identical to SP|P50700|OSL3_ARATH Osmotin-like protein OSM34 precursor {Arabidopsis thaliana}; contains Pfam profile PF00314: Thaumatin family	tlp2
99	Contig_13344.1	At2g30860.1 68415.m03761 glutathione S-transferase, putative identical to GB:Y12295	gst4
100	Contig_17574.1	At1g02130.1 68414.m00139 Ras-related protein (ARA-5) / small GTP-binding protein, putative identical to Ras-related protein ARA-5 SP:P28188 from [Arabidopsis thaliana]	ara2
102	Contig_17350.1	At4g02050.1 68417.m00275 sugar transporter, putative similar to SP|Q10710 Sugar carrier protein A {Ricinus communis}, glucose transporter [Saccharum hybrid cultivar H65-7052] GI:347855; contains Pfam profile PF00083: major facilitator superfamily protein	mfs1
103	Contig_1045.1	At1g50640.1 68414.m05692 ethylene-responsive element-binding factor 3 (ERF3) identical to SP|O80339 Ethylene responsive element binding factor 3 (AtERF3) [Arabidopsis thaliana]	erf1
105	Contig_2756.1	At5g10260.1 68418.m01191 Ras-related GTP-binding protein, putative similar to Ras-related protein Rab-6A SP:P20340 from [Homo sapiens]	rab
107	Contig_7071.1	At1g30080.1 68414.m03677 glycosyl hydrolase family 17 protein similar to beta-1,3-glucanase precursor GI:4097948 from [Oryza sativa]	gh3
108	Contig_886.1	At3g12500.1 68416.m01556 basic endochitinase identical to basic endochitinase precursor SP:P19171 from [Arabidopsis thaliana]	chib3
109	Contig_2434.1	At3g22850.1 68416.m02881 expressed protein similar to auxin down-regulated protein ARG10 [Vigna radiata] GI:2970051, wali7 (aluminum-induced protein) [Triticum aestivum] GI:451193	arg3
110	Contig_1937.1	At1g75290.1 68414.m08746 isoflavone reductase, putative similar to SP|P52577 Isoflavone reductase homolog P3 (EC 1.3.1.-) {Arabidopsis thaliana}; contains Pfam profile PF02716: Isoflavone reductase	ifr1
112	Contig_3477.1	At5g15870.1 68418.m01857 glycosyl hydrolase family 81 protein similar to beta-glucan-elicitor receptor GI:1752734 from [Glycine max]	gh4
114	WS00929_M05	At3g28345.1 68416.m03541 ABC transporter family protein similar to P-glycoprotein [Arabidopsis thaliana] GI:3849833; contains Pfam profiles PF00005: ABC transporter, PF00664: ABC transporter transmembrane region	abc2
117	Contig_9208.1	At1g56590.1 68414.m06508 clathrin adaptor complexes medium subunit family protein contains Pfam profile: PF00928 adaptor complexes medium subunit family	ap3
118	WS00930_I06	At4g08685.1 68417.m01430 pollen Ole e 1 allergen and extensin family protein; similar to SAH7 [Arabidopsis thaliana] (TAIR:AT4G08685.1); similar to unknown [Populus trichocarpa] (GB:ABK92993.1); contains InterPro domain Pollen Ole e 1 allergen and extensin (InterPro:IPR006041)	exl1
119	Contig_4168.1	At4g27450.1 68417.m03945 expressed protein similar to auxin down-regulated protein ARG10 [Vigna radiata] GI:2970051, wali7 (aluminum-induced protein) [Triticum aestivum] GI:451193	arg4
120	Contig_58.1	At3g21240.1 68416.m02684 4-coumarate--CoA ligase 2 / 4-coumaroyl-CoA synthase 2 (4CL2) identical to SP|Q9S725 4-coumarate--CoA ligase 2 (EC 6.2.1.12) (4CL 2) (4-coumaroyl-CoA synthase 2) {Arabidopsis thaliana}	4cl
122	Contig_13294.1	At5g10080.1 68418.m01168 aspartyl protease family protein contains Eukaryotic and viral aspartyl proteases active site, PROSITE:PS00141	asp2
124	Contig_5690.1	At5g65980.1 68418.m08307 auxin efflux carrier family protein contains auxin efflux carrier domain, Pfam:PF03547	aec4
126	Contig_1880.1	At3g05890.1 68416.m00662 hydrophobic protein (RCI2B) / low temperature and salt responsive protein (LTI6B) identical to SP|Q9ZNS6 Hydrophobic protein RCI2B (Low temperature and salt responsive protein LTI6B) {Arabidopsis thaliana}	lti
127	Contig_10590.1	At1g17180.1 68414.m02094 glutathione S-transferase, putative Second of three repeated putative glutathione transferases. 72% identical to glutathione transferase [Arabidopsis thaliana] (gi|4006934). Location of ests 191A10T7 (gb|R90188) and 171N13T7 (gb|R65532)	gst5
128	WS00932_J17	At1g54730.2 68414.m06240 sugar transporter, putative similar to ERD6 protein [Arabidopsis thaliana] GI:3123712, sugar-porter family proteins 1 and 2 [Arabidopsis thaliana] GI:14585699, GI:14585701; contains Pfam profile PF00083: major facilitator superfamily protein	erd
131	Contig_9086.1	At5g54510.1 68418.m06787 auxin-responsive GH3 protein, putative (DFL-1) identical to auxin-responsive GH3 homologue [Arabidopsis thaliana] GI:11041726; similar to auxin-responsive GH3 product [Glycine max] GI:18591; contains Pfam profile PF03321: GH3 auxin-responsive promoter	gh3
132	Contig_13246.1	At4g29230.1 68417.m04181 no apical meristem (NAM) family protein similar to NAM family proteins GP|12751304|, GP|6223650|, GP|9758909 - Arabidopsis thaliana,PIR2:T04621	nam1
133	Contig_9059.1	At1g62500.1 68414.m07052 protease inhibitor/seed storage/lipid transfer protein (LTP) family protein similar to auxin down regulated GB:X69640 GI:296442 from [Glycine max]; contains Pfam profile PF00234: Protease inhibitor/seed storage/LTP family	ltp
136	Contig_13108.1	At1g67940.1 68414.m07758 ABC transporter family protein similar to ABC transporters: GB:BAA77876 [Escherichia coli], GB:P07655 [Escherichia coli]; contains Pfam profile: PF00005 ABC transporter	abc3
155	Contig_3656.1	At1g53210.1 68414.m06031 sodium/calcium exchanger family protein / calcium-binding EF hand family protein contains Pfam profiles: PF01699 sodium/calcium exchanger protein, PF00036 EF hand	ncx
158	Contig_7081.1	At4g02280.1 68417.m00309 sucrose synthase, putative / sucrose-UDP glucosyltransferase, putative strong similarity to sucrose synthase GI:6682841 from [Citrus unshiu]	sus3
159	Contig_17068.1	At1g55740.1 68414.m06382 alkaline alpha galactosidase, putative similar to alkaline alpha galactosidase I [Cucumis melo] GI:29838629; contains Pfam profile PF05691: Raffinose synthase or seed imbibition protein Sip1	rs1
161	Contig_4620.1	At4g38600.1 68417.m05464 HECT-domain-containing protein / ubiquitin-transferase family protein similar to SP|Q14669Thyroid receptor interacting protein 12 (TRIP12) {Homo sapiens}; contains Pfam profile PF00632: HECT-domain (ubiquitin-transferase)	hect
163	Contig_8666.1	At5g20250.1 68418.m02410 raffinose synthase family protein / seed imbibition protein, putative (din10) similar to seed imbibition protein GB:AAA32975 GI:167100 from [Hordeum vulgare]; contains nonconsensus AT donor splice site at intron 1; contains Pfam profile PF05691: Raffinose synthase or seed imbibition protein Sip1; identical to cDNA seed imbibition protein (din10) partial cds GI:10834551	rs2
164	Contig_3007.1	At2g18050.1 68415.m02098 histone H1-3 (HIS1-3) similar to histone H1 [Lycopersicon pennellii] SWISS-PROT:P40267; identical to cDNA histone H1-3 (His1-3) GI:1809314, histone H1-3 [Arabidopsis thaliana] GI:1809305	hta2
166	Contig_8909.1	At1g30220.1 68414.m03697 sugar transporter family protein similar to SP|Q96QE2 Proton myo-inositol co-transporter (Hmit) [Homo sapiens]; contains Pfam profile PF00083: major facilitator superfamily protein	int1
167	Contig_157.1	At4g26570.2 68417.m03831 calcineurin B-like protein 3 (CBL3) identical to calcineurin B-like protein 3 (GI:22136404) [Arabidopsis thaliana]	cbl2
169	Contig_23540.1	At1g71695.1 68414.m08281 peroxidase 12 (PER12) (P12) (PRXR6) identical to SP|Q96520 Peroxidase 12 precursor (EC 1.11.1.7) (Atperox P12) (PRXR6) (ATP4a) {Arabidopsis thaliana}	per4
170	Contig_10653.1	At4g02280.1 68417.m00309 sucrose synthase, putative / sucrose-UDP glucosyltransferase, putative strong similarity to sucrose synthase GI:6682841 from [Citrus unshiu]	sus4
172	Contig_13397.1	At5g06730.1 68418.m00761 peroxidase, putative similar to peroxidase [Arabidopsis thaliana] gi|1491617|emb|CAA68212	per5
175	Contig_23458.1	At1g56145.1 68414.m06448 leucine-rich repeat family protein / protein kinase family protein contains Pfam profiles: PF00069: Eukaryotic protein kinase domain, multiple PF00560: Leucine Rich Repeat	lrr7
177	WS01037_C12	At2g36970.1 68415.m04534 UDP-glucoronosyl/UDP-glucosyl transferase family protein contains Pfam profile: PF00201 UDP-glucoronosyl and UDP-glucosyl transferase	ugt2
179	Contig_1791.1	At1g50640.1 68414.m05692 ethylene-responsive element-binding factor 3 (ERF3) identical to SP|O80339 Ethylene responsive element binding factor 3 (AtERF3) [Arabidopsis thaliana]	erf2
183	WS0106_G22	At5g45290.1 68418.m05560 zinc finger (C3HC4-type RING finger) family protein contains Pfam profile: PF00097 zinc finger, C3HC4 type (RING finger)	znf1
186	Contig_23233.1	At5g20950.2 68418.m02490 glycosyl hydrolase family 3 protein beta-D-glucan exohydrolase, Nicotiana tabacum, EMBL:AB017502	gh6
187	Contig_8876.1	At5g66150.1 68418.m08333 glycosyl hydrolase family 38 protein similar to lysosomal alpha-mannosidase SP:O09159 from [Mus musculus]	gh7
188	Contig_10571.1	At1g19450.1 68414.m02423 integral membrane protein, putative / sugar transporter family protein similar to GB:U43629 GI:1209756 integral membrane protein from [Beta vulgaris]; contains Pfam profile PF00083: major facilitator superfamily protein; contains TIGRfam TIGR00879: Sugar transporter	mfs2
190	WS02610_F23	At3g22850.1 68416.m02881 expressed protein similar to auxin down-regulated protein ARG10 [Vigna radiata] GI:2970051, wali7 (aluminum-induced protein) [Triticum aestivum] GI:451193	arg5
191	Contig_8175.1	At1g30950.1 68414.m03790 unusual floral organ (UFO) / F-box family protein (FBX1) E3 ubiquitin ligase SCF complex F-box subunit; almost identical to unusual floral organs (UFO)GI:4376159 from [Arabidopsis thaliana] Landsberg-erecta; one amino acid difference	ufo
193	Contig_2622.1	At4g11650.1 68417.m01862 osmotin-like protein (OSM34) nearly identical to SP|P50700|OSL3_ARATH Osmotin-like protein OSM34 precursor {Arabidopsis thaliana}; contains Pfam profile PF00314: Thaumatin family	tlp3
194	Contig_11055.1	At1g27320.1 68414.m03328 histidine kinase (AHK3) identical to histidine kinase AHK3 [Arabidopsis thaliana] gi|13537198|dbj|BAB40775	ahk
195	Contig_3877.1	At3g52120.1 68416.m05721 SWAP (Suppressor-of-White-APricot)/surp domain-containing protein / D111/G-patch domain-containing protein contains Pfam profiles PF01585: G-patch domain, PF01805: Surp module	swap
196	Contig_2159.1	At5g06950.2 68418.m00786 bZIP transcription factor HBP-1b homolog identical to transcription factor HBP-1b homolog SP:P43273 from [Arabidopsis thaliana]	bzip
197	WS0264_H24	At3g46970.1 68416.m05100 starch phosphorylase, putative similar to alpha-glucan phosphorylase, H isozyme SP:P32811 from [Solanum tuberosum]	phs1
204	Contig_11764.1	AT4G39230.1 | Symbols: | isoflavone reductase, putative	ifr2
205	DV983000	At3g43740.2 68416.m04673 leucine-rich repeat family protein contains leucine rich-repeat (LRR) domains Pfam:PF00560, INTERPRO:IPR001611; contains similarity to somatic embryogenesis receptor-like kinase 2 [Arabidopsis thaliana] gi|14573457|gb|AAK68073	lrr9
206	WS0274_M08	At4g39230.1 68417.m05553 isoflavone reductase, putative similar to allergenic isoflavone reductase-like protein Bet v 6.0102 [Betula pendula][GI:10764491]; contains Pfam profile PF02716: Isoflavone reductase	ifr3
207	Contig_22152.1	At3g53260.1 68416.m05870 phenylalanine ammonia-lyase 2 (PAL2) nearly identical to SP|P45724	pal3
209	WS00939_K14	At4g27230.1 68417.m03910 histone H2A, putative strong similarity to histone H2A Arabidopsis thaliana GI:7595337, Triticum aestivum GI:536892, Picea abies SP|P35063; contains Pfam profile PF00125 Core histone H2A/H2B/H3/H4	hta3
213	Contig_12481.1	At2g46210.1 68415.m05746 delta-8 sphingolipid desaturase, putative similar to delta-8 sphingolipid desaturase GI:3819708 from [Brassica napus]	sld
214	Contig_6283.1	At5g21150.1 68418.m02526 PAZ domain-containing protein / piwi domain-containing protein similar to SP|O04379 Argonaute protein (AGO1) {Arabidopsis thaliana}; contains Pfam profile: PF02170 PAZ (Piwi Argonaut and Zwille), PF02171 Piwi domain	ago
215	DV986076	At3g56850.1 68416.m06322 ABA-responsive element-binding protein 3 (AREB3) identical to ABA-responsive element binding protein 3 (AREB3) [Arabidopsis thaliana] GI:9967421	areb
232	DV991049	At2g37040.1 68415.m04544 phenylalanine ammonia-lyase 1 (PAL1) nearly identical to SP|P35510	pal2
234	Contig_208.1	At2g36320.1 68415.m04458 zinc finger (AN1-like) family protein contains Pfam domain, PF01428: AN1-like Zinc finger	an1
236	CO481942	At1g15520.1 68414.m01867 ABC transporter family protein similar to ABC1 protein GI:14331118 from [Nicotiana plumbaginifolia]	abc5
237	DV991114	At1g14920.1 68414.m01783 gibberellin response modulator (GAI) (RGA2) / gibberellin-responsive modulator identical to GAI GB:CAA75492 GI:2569938 [Arabidopsis thaliana] (Genes Dev. In press)	gai
239	WS0075_M04	At2g01630.1 68415.m00089 glycosyl hydrolase family 17 protein / beta-1,3-glucanase, putative similar to beta-1,3-glucanase GI:15150341 from [Camellia sinensis]	gh8
242	Contig_17595	No significant hit	nsh1
245	Contig_18159	No significant hit	nsh2
246	Contig_8405	No significant hit	nsh3
248	Contig_28461	No significant hit	nsh4
249	Contig_1912	No significant hit	nsh5
252	Contig_2397	No significant hit	nsh6
256	Contig_40217	At4g08920.1 68417.m01469 cryptochrome 1 apoprotein (CRY1) / flavin-type blue-light photoreceptor (HY4) contains Pfam PF03441: FAD binding domain of DNA photolyase; member of Pfam PF00875: deoxyribodipyrimidine photolyase superfamily; 99% identical to Cryptochrome 1 apoprotein (Blue light photoreceptor) (flavin-type blue-light photoreceptor) (SP:Q43125) [Arabidopsis thaliana]	cry1
257	Contig_8032	At4g08920.1 68417.m01469 cryptochrome 1 apoprotein (CRY1) / flavin-type blue-light photoreceptor (HY4) contains Pfam PF03441: FAD binding domain of DNA photolyase; member of Pfam PF00875: deoxyribodipyrimidine photolyase superfamily; 99% identical to Cryptochrome 1 apoprotein (Blue light photoreceptor) (flavin-type blue-light photoreceptor) (SP:Q43125) [Arabidopsis thaliana]	cry2
258	Contig_7979	At4g08920.1 68417.m01469 cryptochrome 1 apoprotein (CRY1) / flavin-type blue-light photoreceptor (HY4) contains Pfam PF03441: FAD binding domain of DNA photolyase; member of Pfam PF00875: deoxyribodipyrimidine photolyase superfamily; 99% identical to Cryptochrome 1 apoprotein (Blue light photoreceptor) (flavin-type blue-light photoreceptor) (SP:Q43125) [Arabidopsis thaliana]	cry3
259	Contig_15987	At5g13630.1 68418.m01580 magnesium-chelatase subunit chlH, chloroplast, putative / Mg-protoporphyrin IX chelatase, putative (CHLH) nearly identical to magnesium chelatase subunit GI:1154627 from [Arabidopsis thaliana]; contains Pfam profile: PF02514 CobN/magnesium chelatase family protein	chlh1
260	Contig_3077	At5g13630.1 68418.m01580 magnesium-chelatase subunit chlH, chloroplast, putative / Mg-protoporphyrin IX chelatase, putative (CHLH) nearly identical to magnesium chelatase subunit GI:1154627 from [Arabidopsis thaliana]; contains Pfam profile: PF02514 CobN/magnesium chelatase family protein	chlh2
262	Contig_9739	At4g16280.2 68417.m02470 flowering time control protein / FCA gamma (FCA) identical to SP|O04425 Flowering time control protein FCA {Arabidopsis thaliana}; four alternative splice variants, one splicing isoform contains a non-consensus CA donor splice site, based on cDNA: gi:2204090	fca
263	Contig_40998	At5g67110.1 68418.m08461 basic helix-loop-helix (bHLH) family protein contains Pfam profile: PF00010 helix-loop-helix DNA-binding domain	bhlh1
264	Contig_39062	At5g67110.1 68418.m08461 basic helix-loop-helix (bHLH) family protein contains Pfam profile: PF00010 helix-loop-helix DNA-binding domain	bhlh2
265	Contig_19512	No significant hit	nsh7
266	Contig_13410.1	At5g05340.1 68418.m00575 peroxidase, putative similar to peroxidase [Nicotiana tabacum] gi|5381253|dbj|BAA82306; similar to Peroxidase P7 [Brassica rapa (Turnip)] SWISS-PROT:P00434	per6
271	WS02738_I23	At3g08690.1 68416.m01010 ubiquitin-conjugating enzyme 11 (UBC11) E2; identical to gi:12643427, SP:P35134	ubc3
273	Contig_7258.1	At4g11600.1 68417.m01858 glutathione peroxidase, putative	gp4
274	Contig_19819.1	At2g30870.1 68415.m03762 glutathione S-transferase, putative supported by cDNA GI:443698 GB:D17673	gst6
275	Contig_18087.1	At4g13660.1 68417.m02124 pinoresinol-lariciresinol reductase, putative similar to pinoresinol-lariciresinol reductase TH1 [Tsuga heterophylla][GI:7578915]; contains isoflavone reductase domain PF02716	ifr4
288	WS0321_H06	At1g01060.2 68414.m00007 myb family transcription factor contains Pfam profile: PF00249 myb-like DNA-binding domain; identical to cDNA LATE ELONGATED HYPOCOTYL MYB transcription factor GI:3281845	lhy
290	Contig_329	At1g65480.1 | Symbols: FT | FT (FLOWERING LOCUS T)	ft
293	Contig_5679.1	At1g28330.1 68414.m03478 dormancy-associated protein, putative (DRM1) identical to dormancy-associated protein [Arabidopsis thaliana] GI:2995990; similar to dormancy-associated protein GI:2605887 from [Pisum sativum]; contains Pfam profile PF05564: Dormancy/auxin associated protein	drm2
295	WS0321_F02	At1g52890.1 68414.m05980 no apical meristem (NAM) family protein contains Pfam PF02365: No apical meristem (NAM) domain; similar to NAM (no apical meristem) GB:CAA63101 from [Petunia x hybrida]	nam2
