# Supplementary material for: Predicting Adaptive Phenotypes From Multilocus Genotypes in Sitka Spruce (Picea sitchensis) Using Random Forest
Source: G3 (Bethesda). 2012 Sep 1;2(9):1085–93. doi: 10.1534/g3.112.002733 (PMC3429923; doi:10.1534/g3.112.002733)
Supplement: Supporting Information [file supp_2.9.1085_TableS3.xlsx]

## Sheet: Genotype and Phenotype Data
Table S3. Phenotype and genotype data for budset. Budset data is given as days from January 1 and cold injury is the index of injury at -10C. Phenotype scores are given both with and without adjustment for population strucutre (see methods and Holliday et al 2010, New Phytologist). SNP names are given as the gene ID in Table S1 ('ID' column), with the SNP position within genes following the under…
					Gene_SNP
Sample	budset_unadjusted	budset_adjusted	cold_injury_unadjusted	cold_injury_adjusted	84_370_NS	95_81_S	236_166_NS	138_174_S	99_395_NS	121_161_NS	12_413_NS	257_188_NS	84_91_NS	126_26_NS	179_114_S	132_144_S	73_182_NS	186_353_NS	54_198_S	51_409_NS	153_27_S	199_616_S	257_366_S	36_138_S	12_646_NS	35_305_NS	273_507_S	69_753_S	27_73_NS	98_332_NS	69_330_S	114_331_S	172_57_S	26_48_S	48_843_S	137_21_S	95_161_NS	252_200_NS	62_183_S	114_503_S	89_37_NS	222_370_S	117_27_S	292_276_S	278_140_NS	252_88_NS	264_187_NS	35_132_S	193_649_NS
1	189	180.872	3.7	5.0323	CC	GG	AC	AA	CG	GG	CG	AA	AA	AA	AA	GG	AA	AG	GG	TT	AC	CC	AA	CC	AG	AG	GG	AA	AA	CC	GG	CC	AG	GG	AA	GG	AA	GG	CC	AG	AA	GG	GG	GG	AT	AA	AG	AG	AG
2	203	194.331	2.87	3.7503	CC	GG	AA	AG	CG	GG	CG	AA	AA	AA	AA	AG	AA	AA	GG	TT	AC	CC	AG	CG	AG	AG	GG	AA	AA	CC	GG	CC	??	AG	AA	AG	AA	GG	AC	AG	AA	GG	GG	GG	??	AA	AG	GG	AG
3	266	257.872	5.29	6.6223	CC	GG	AC	AA	CG	AG	CG	AA	AA	AA	AA	AG	AA	AG	GG	TT	AC	CC	AA	CG	AG	GG	AA	AG	AA	CC	AG	CC	??	GG	AA	AG	AA	GG	CC	GG	AA	AG	GG	GG	TT	AA	GG	AG	AG
4	196	189.031	22.75	25.0506	CC	GG	AC	AG	CG	GG	CG	AA	AA	AA	AA	GG	AA	AA	??	TT	AC	CC	AA	CG	AG	GG	AA	AA	AC	CC	GG	CC	AG	AG	AA	AG	AA	GG	CC	GG	AA	GG	GG	GG	AT	AA	AG	AG	AG
5	245	241.872	21.91	27.4224	AC	GG	AA	AG	CG	GG	CG	AA	AA	AG	GG	GG	AA	AA	GG	TT	AC	CC	AA	CG	AG	GG	GG	AG	AA	CG	AG	AC	AG	GG	AA	GG	AA	GG	CC	GG	AA	GG	GG	GG	AT	AA	GG	GG	AG
6	210	206.607	33.29	38.522	AC	GG	AC	AA	CG	AG	GG	AA	AA	AA	GG	GG	AA	AA	GG	TT	AC	CC	AG	CC	AG	GG	AG	AA	AC	CC	GG	CC	AG	GG	AG	GG	AA	GG	CC	GG	AA	GG	GG	AG	AT	AA	GG	GG	AG
7	231	223.585	7.6	9.50699	AC	GG	AA	AA	CG	GG	CG	AA	AA	AG	AG	GG	AA	AA	GG	TT	AC	CC	AG	CC	AG	GG	AG	AA	AA	CC	GG	CC	AG	GG	AA	GG	AA	GG	CC	GG	AA	GG	GG	AG	AT	AG	GG	GG	AG
8	189	183.989	9.05	11.1366	AC	GG	AA	AG	CG	GG	CG	AA	AA	AG	AG	GG	AA	AA	GG	TT	AC	CC	AA	CG	AG	GG	GG	AG	AA	CG	AG	CC	??	GG	AA	GG	AA	GG	CC	AG	AA	GG	GG	GG	AT	AA	AG	GG	AG
9	189	179.969	20.63	21.2036	AC	AG	AA	AA	CG	GG	CG	AA	AA	AG	AG	GG	AA	AA	GG	TT	AC	CC	AG	CG	AG	GG	AG	AG	AA	CC	AG	AC	AG	AA	AA	GG	AA	GG	CC	GG	AA	GG	GG	GG	AT	AG	AG	GG	AG
10	224	215.291	28.58	29.4241	AC	AG	AA	AA	CG	GG	CG	AA	AA	AA	AA	GG	AA	AA	GG	TT	AC	CC	AG	CG	AG	GG	AA	AA	AC	??	GG	AA	??	AA	AA	AG	AA	GG	CC	GG	AA	GG	GG	GG	TT	AA	GG	GG	GG
11	189	180.657	6.43	7.5825	AC	AG	AA	AG	CG	GG	CG	AA	AA	AA	AA	GG	AA	AA	GG	TT	AC	CC	AA	CC	AG	GG	AG	AA	CC	CC	GG	AC	AG	GG	AA	GG	??	GG	CC	GG	AA	GG	GG	GG	TT	AA	GG	GG	AG
12	189	179.548	0.83	1.05541	AC	GG	AA	AG	CG	GG	CG	AA	AA	AG	GG	GG	AA	AG	GG	TT	AC	CC	AG	CC	AG	GG	AA	AA	AC	CC	GG	CC	AG	GG	AA	GG	AG	GG	CC	GG	AA	GG	GG	GG	TT	AA	AG	GG	AG
13	224	225.363	41.8	49.2084	AA	GG	AA	AG	CG	GG	CG	AA	AC	AA	AA	GG	AA	AA	GG	TT	AC	CC	AA	CC	AG	GG	AA	AA	AA	CC	GG	CC	AG	GG	AA	GG	AA	GG	CC	AG	GG	GG	GG	GG	TT	AG	GG	AG	AG
14	196	188.742	22.31	22.5225	AC	GG	AA	AG	CG	GG	CG	AA	AA	AA	AG	GG	AA	AA	GG	TT	AC	CC	AA	CG	AG	GG	AG	AG	AA	CC	AG	CC	AG	GG	AA	GG	AA	GG	CC	GG	AG	GG	GG	GG	AT	AG	AG	GG	AG
15	266	256.426	16.86	16.9832	AC	AG	AA	AA	CG	AG	CG	AA	AA	AA	GG	GG	AA	AA	GG	TT	AC	CC	AA	CG	AG	GG	AG	AG	AA	CC	AG	CC	GG	AA	AA	GG	AA	GG	CC	GG	AG	AG	GG	GG	??	AA	AG	AG	AG
16	189	179.639	13.33	13.4515	AC	GG	AA	AA	CG	GG	CG	AA	AA	AA	AA	GG	AA	AG	GG	TT	AC	CC	AG	CC	AG	AG	AG	AA	AA	CC	GG	CC	GG	GG	AA	GG	AA	GG	CC	GG	AA	AG	GG	GG	??	AA	GG	GG	AG
17	189	179.424	0	2.02687	CC	GG	AA	AA	CG	GG	CG	AA	AA	AA	AA	AG	AG	AA	GG	TT	AC	CC	AG	CC	AG	GG	AG	AA	AA	CC	GG	CC	GG	GG	AA	GG	AA	CG	CC	GG	AA	AG	GG	GG	AT	AA	AG	GG	AG
18	238	230.706	10.66	18.2479	CC	GG	AC	AG	CG	GG	CG	AA	AA	AG	AG	GG	AA	AA	GG	TT	AC	CC	AA	CC	AG	GG	AG	AG	AA	CG	AG	AC	GG	GG	AA	GG	AA	GG	CC	AG	AA	GG	GG	GG	AT	AA	AG	GG	AG
19	189	188.367	6.7	10.7906	AC	AG	AC	AA	CG	GG	CG	AA	AA	AA	AA	GG	AA	AA	GG	TT	AC	CC	AA	CG	AG	AG	GG	AG	AA	CG	AG	CC	AG	GG	AA	GG	AA	GG	CC	GG	AA	GG	GG	GG	AT	AA	AG	??	AG
20	189	184.178	1.42	1.87976	AC	GG	AC	AG	CG	GG	CG	AA	AA	AG	AA	GG	AA	AA	GG	TT	AC	CC	AA	CC	AG	GG	AG	AA	AA	CC	GG	CC	AG	GG	AA	GG	AA	GG	CC	AG	AA	GG	GG	GG	AT	AA	??	GG	AG
21	196	186.832	15.36	16.3976	CC	GG	AC	??	CG	GG	CG	AA	AA	AG	AG	GG	AA	AA	GG	TT	AC	CC	AA	CG	AG	GG	GG	AG	AA	CC	AG	CC	??	GG	AA	GG	AA	GG	CC	GG	AA	GG	GG	GG	AT	AA	AG	GG	AG
22	189	182.737	23.24	28.7309	AC	GG	AA	AA	CG	GG	CG	AA	AA	AG	AG	GG	AA	AA	GG	TT	AC	CC	AG	GG	AG	GG	AG	AA	AA	CC	GG	CC	AG	AG	AA	GG	AA	GG	CC	AG	AG	GG	GG	GG	AT	AA	AG	GG	AG
24	189	184.378	2.46	6.66914	CC	GG	AA	AG	CG	GG	CG	AA	AA	AA	AA	AA	AG	AA	GG	TT	CC	CC	AA	CC	AG	GG	GG	AG	AA	CC	AG	CC	AG	AG	AA	GG	AA	GG	CC	AG	AA	GG	GG	GG	TT	AG	GG	GG	GG
25	210	202.997	1.67	2.09537	AC	GG	AC	AG	CG	GG	CG	AA	AA	AG	AG	GG	AG	AA	GG	TT	AC	CC	AA	CG	GG	GG	AG	AA	AA	CG	GG	CC	AG	GG	AA	AG	AA	GG	CC	GG	AG	GG	GG	GG	AT	AA	AG	GG	AG
26	196	194.815	8.94	16.066	AA	GG	AA	AG	CG	GG	CG	AA	??	AA	AA	GG	AA	AA	GG	TT	AC	CC	AA	CC	AG	GG	AA	AA	AA	CC	GG	CC	AG	GG	AA	GG	AA	GG	CC	AG	GG	GG	GG	GG	TT	AG	GG	AG	AG
27	189	186.734	4.14	8.52122	AC	GG	AA	AA	CG	GG	CG	AA	AA	AA	GG	GG	AA	AA	GG	TT	AC	CC	AA	CC	AG	GG	AG	AG	AA	CC	AG	CC	AG	AA	AA	GG	AA	GG	CC	GG	AG	GG	GG	GG	TT	AA	AG	GG	AG
28	189	179.878	6.94	7.4409	AC	AG	AA	AA	CG	GG	CG	AA	AA	AA	AA	GG	AA	AA	GG	TT	AC	CC	AA	CG	AG	GG	AG	AA	AA	CG	GG	CC	AG	GG	AA	AG	AA	CG	AC	GG	AG	GG	GG	GG	TT	AG	GG	GG	AG
29	189	186.652	2.95	9.11399	AC	AG	AA	AA	CC	GG	CG	AA	AA	AA	AA	AG	AA	AA	GG	TT	AC	CC	AA	CG	AG	GG	AG	AG	AA	CG	AG	AC	GG	AG	AA	GG	AA	GG	CC	GG	AG	GG	GG	GG	AT	AA	GG	GG	AG
30	203	193.849	0.84	1.31618	AC	AG	AA	AA	CG	GG	CG	AA	AA	AG	AA	AG	AA	AA	GG	TT	AC	CC	AA	CG	AG	AG	AG	AG	AA	CC	AG	CC	AG	AG	AA	GG	AA	GG	CC	GG	AG	AG	GG	AG	AT	AG	AG	GG	AG
31	203	195.598	6.64	8.57775	AC	AG	AA	AA	CG	GG	CG	AA	AA	AG	AG	GG	AA	AA	GG	TT	AC	CC	AA	CG	AG	GG	AG	AG	AA	CC	AG	AC	GG	AA	AA	GG	AA	GG	CC	GG	AG	GG	GG	AG	AT	GG	GG	GG	AG
32	189	180.84	10.12	11.8632	CC	GG	AA	AG	CG	AG	CG	AA	AA	AA	AG	GG	AG	AA	GG	TT	AC	CC	AG	CC	AG	GG	AG	GG	AA	CC	AA	AC	AG	GG	AA	GG	AA	GG	CC	GG	AA	GG	GG	GG	AT	AG	GG	GG	AG
33	217	209.368	18.92	19.1689	CC	AG	AA	AA	CG	GG	CG	AA	AA	AA	AA	GG	AA	AA	GG	TT	AC	??	AA	GG	AG	GG	AG	AG	AA	CC	AG	CC	AG	AG	AA	GG	AA	GG	CC	GG	AA	GG	GG	GG	AT	GG	GG	GG	AG
34	224	216.786	19.59	19.8732	CC	GG	AA	??	CG	GG	CG	AA	AA	AA	AG	GG	AA	AA	GG	TT	AC	CC	AA	CG	AG	AG	AA	AA	AC	CC	GG	CC	GG	AA	AA	GG	AA	GG	CC	GG	AA	GG	GG	GG	AT	AA	GG	GG	AG
36	189	178.203	27.75	28.6944	CC	GG	AA	AA	CG	GG	CG	AA	AA	AA	AG	GG	AG	AA	GG	TT	AC	CC	AA	CG	AG	GG	GG	AA	AA	CC	GG	CC	AG	GG	AA	GG	AA	GG	CC	GG	AA	GG	GG	GG	AT	AA	GG	GG	AG
37	189	179.424	18.65	18.7715	CC	GG	AA	AA	CG	GG	CG	AA	AA	AA	AG	GG	AA	AA	GG	TT	AC	CC	AA	CC	AG	GG	GG	AA	AC	CC	GG	CC	AG	GG	AA	GG	AA	GG	CC	GG	AA	GG	GG	GG	AT	AG	GG	GG	AG
38	245	236.596	39.25	40.3385	CC	GG	AC	AA	CG	GG	CG	AA	AA	AA	GG	GG	AG	AA	GG	TT	AC	CC	AA	CC	AG	??	GG	AA	AC	CG	GG	CC	??	GG	AA	GG	AA	GG	CC	GG	AA	GG	GG	GG	TT	AG	AG	GG	AG
39	238	233.065	58.72	58.8118	CC	GG	AA	AA	CG	GG	CG	AA	AA	AA	AG	GG	AG	AA	GG	TT	AC	CC	AA	CC	AG	GG	AG	AG	AA	CG	AG	CC	GG	GG	AA	GG	AA	GG	CC	GG	AA	GG	GG	GG	TT	AG	AG	GG	AG
40	245	235.387	10.76	10.8864	CC	GG	AA	AA	CG	GG	CG	AA	AA	AA	AA	GG	AA	AA	AG	TT	AC	CC	AA	CC	AG	??	AG	AG	AA	CC	AG	??	??	AG	AA	GG	AA	GG	CC	GG	AA	GG	GG	GG	TT	AG	??	AG	AG
41	189	179.429	5.64	5.80274	AC	GG	AC	AG	CG	GG	CG	AA	AA	AA	AA	GG	AA	AA	AG	TT	CC	CC	AA	CC	AG	GG	AG	AG	AA	CG	AG	CC	GG	GG	AA	GG	AA	GG	CC	AG	AG	GG	GG	AG	AT	AA	AG	GG	AG
42	196	186.473	2.86	3.46471	CC	GG	AA	AA	CG	GG	CG	AA	AA	AA	AA	GG	GG	AG	GG	TT	AC	CC	AA	CC	AG	GG	GG	AG	AA	CC	AG	CC	??	GG	AA	GG	AA	GG	CC	GG	AA	GG	GG	GG	AT	AA	AG	AG	AG
43	196	184.801	12.72	14.881	CC	GG	AA	AA	CG	GG	GG	AA	AA	AA	AG	GG	AG	AA	GG	AT	AC	CC	AA	CG	AG	AG	AA	AA	AC	CG	GG	AC	GG	AG	AA	GG	AA	GG	CC	GG	AA	GG	GG	AG	TT	AA	GG	AG	AG
44	189	181.89	20.43	21.05	CC	GG	AA	AA	CG	GG	CG	AA	AA	AA	AA	GG	AA	AA	GG	TT	AC	CC	AA	CG	AG	AG	GG	AA	AC	CC	GG	CC	GG	GG	AA	GG	AA	GG	CC	GG	AA	GG	GG	AG	AT	AG	GG	GG	AG
45	259	252.231	3.27	12.4202	CC	GG	AA	AA	CG	GG	GG	AA	AA	AA	AA	AG	AA	AA	GG	TT	AC	CC	AG	CC	AG	AG	AG	AG	AA	CG	AG	CC	GG	AA	AA	GG	AA	GG	CC	GG	AA	GG	GG	GG	??	AG	GG	GG	AG
46	203	204.243	3.28	6.25184	CC	GG	AC	AG	CG	GG	CG	AA	AA	AA	AA	AG	AA	AA	GG	TT	AC	CC	AG	CG	AG	GG	AG	AA	AA	CC	GG	AC	GG	AA	AA	GG	AA	GG	CC	GG	AA	GG	GG	AG	TT	AA	AG	GG	GG
47	238	229.631	7.53	11.1092	CC	GG	AA	AG	CG	GG	CG	AA	AA	AA	AA	GG	AA	AA	GG	TT	AC	CC	AA	CG	AG	AG	AG	AA	AA	CG	GG	AC	AG	AA	AA	AG	AA	GG	CC	GG	AA	GG	GG	AA	AT	AA	GG	GG	AG
48	196	190.566	9.66	16.8534	CC	GG	AC	AG	CG	GG	CG	AA	AA	AA	AG	GG	AA	AA	GG	TT	AC	CC	AA	CG	AG	AG	GG	AA	AA	CC	GG	AC	GG	AA	AA	AG	AA	GG	CC	AG	AA	GG	GG	AG	TT	AG	GG	GG	AG
49	231	229.887	8.09	9.63548	CC	GG	AA	AG	CG	GG	CG	AA	AA	AG	AA	GG	AA	AA	GG	TT	AC	CC	AA	CC	AG	AA	AG	AA	AA	CC	GG	AC	GG	AA	AA	GG	AA	GG	CC	GG	AA	GG	GG	AG	AT	AG	AG	GG	AG
50	189	181.143	23.28	25.584	AC	GG	AA	GG	CG	GG	CG	AA	AA	AA	AG	GG	AG	AG	GG	AT	AC	CC	AG	CG	AG	GG	AG	AA	AA	CC	GG	CC	??	GG	AA	GG	AA	CG	CC	AG	AG	AG	GG	GG	TT	GG	AG	AA	AG
51	203	196.038	4.79	6.41639	CC	GG	AC	AG	CG	GG	CG	AA	AA	AA	AA	AG	AA	AA	GG	TT	AC	CC	AG	CG	AG	GG	GG	AA	AA	CG	GG	AC	GG	GG	AA	AG	AA	GG	CC	GG	AA	AG	GG	GG	AT	AG	GG	GG	AG
52	196	188.243	13.01	14.2186	AC	AG	AC	AA	CG	GG	CG	AA	AA	AA	AA	GG	AA	AA	GG	AT	AC	CC	AA	CG	AG	GG	GG	AA	AA	CG	GG	CC	GG	GG	AA	GG	AA	CC	CC	AG	AG	AG	GG	GG	AT	AA	AG	GG	AG
53	196	187.725	9.3	10.2414	CC	GG	AA	AG	CG	GG	CG	AA	AA	AA	AA	GG	AA	AA	GG	TT	AC	CC	AA	CG	AG	GG	AG	AA	AA	CC	GG	CC	GG	GG	AA	GG	AA	GG	AC	GG	AA	GG	GG	GG	TT	AG	GG	GG	AG
54	196	185.211	19.29	19.6112	AC	GG	AC	AG	CG	GG	CG	AA	AA	AA	AA	GG	AA	AA	GG	TT	AC	CC	GG	CG	AG	GG	GG	AA	AC	CG	GG	CC	GG	GG	AA	AG	AA	GG	CC	AG	AG	GG	GG	AG	AT	AG	AG	GG	AG
55	189	179.667	9.72	11.0639	CC	AG	AA	AA	CG	GG	CG	AA	AA	AA	AG	GG	AA	AA	GG	TT	AC	CC	AA	CC	AG	GG	AG	AA	AA	CG	GG	CC	AG	GG	AG	AA	AA	GG	CC	GG	AA	GG	GG	GG	??	AG	AG	AG	AG
56	196	187.888	23.28	24.1507	AC	AG	AA	AA	CG	GG	CG	AA	AA	AA	AG	GG	AA	AA	GG	AT	AC	CC	AA	CC	AG	GG	GG	AA	AA	CC	GG	CC	GG	GG	AA	AG	AA	CG	CC	GG	AG	AG	GG	GG	AT	AA	AG	AG	AG
57	189	180.332	0	0.878834	AC	AG	AC	AA	CC	GG	CG	AC	AA	AA	AA	GG	AA	AA	GG	TT	AC	CC	AA	CC	AG	GG	AG	AG	AA	CC	AG	CC	GG	AG	AA	AG	??	GG	CC	AG	AG	AG	GG	GG	AT	AG	GG	GG	AG
59	203	206.81	0	11.3076	CC	GG	AC	AG	CG	GG	CG	AA	AA	AA	AA	GG	AA	AA	GG	TT	AC	CC	AA	CG	AG	GG	AG	AA	AA	CC	GG	CC	GG	GG	AA	GG	AA	GG	CC	AG	AA	GG	GG	GG	TT	AG	??	GG	AG
60	294	284.505	36.81	37.0007	AC	GG	AC	AG	CG	GG	CG	AA	AA	AA	AG	GG	AG	AA	AG	TT	AC	CC	AG	CG	AG	GG	AA	AG	AC	CG	AG	CC	AG	AG	AG	AG	AA	GG	CC	GG	AG	GG	GG	GG	AT	AA	GG	GG	AG
61	203	193.666	10.54	10.8644	AC	AG	AC	AA	CG	GG	CG	AA	AA	AA	AA	GG	AA	AA	GG	TT	AC	CC	AA	CG	AG	GG	AA	GG	AA	CG	AA	CC	GG	GG	AA	GG	AA	GG	CC	AG	AA	AG	GG	AG	TT	AA	GG	GG	AG
62	196	188.672	46.12	46.2748	AC	GG	AA	AA	CC	GG	CG	AA	AA	AA	AA	GG	AG	AA	GG	TT	AC	CC	AG	CG	AG	GG	AG	AG	AC	CC	AG	CC	AG	GG	AA	GG	AA	GG	CC	GG	AA	GG	GG	AG	TT	AG	AG	AG	AG
64	224	235.602	25.66	43.2623	CC	GG	AC	AA	CG	GG	CG	AA	AA	AA	AG	GG	AA	AA	GG	TT	AC	CC	AG	CG	AG	GG	GG	AG	AA	CG	AG	CC	??	GG	AA	GG	AA	GG	CC	GG	AA	GG	GG	GG	TT	AA	AG	GG	AG
65	203	193.686	18.99	19.3309	CC	GG	AC	AG	CG	GG	CG	AA	AA	AA	AA	GG	AA	AA	GG	TT	AC	AC	AA	CC	AG	GG	AA	GG	AA	CC	AA	CC	AG	AG	AA	GG	AA	CG	CC	AG	AA	GG	GG	GG	AT	AG	GG	GG	AG
66	217	210.59	38.87	41.6327	AC	GG	AC	AG	CG	AG	CG	AA	AA	AA	AG	GG	AA	AA	GG	TT	AC	AC	AG	CG	AG	GG	AG	AG	AA	CG	AG	CC	AG	AG	AA	GG	AA	CC	CC	GG	AA	GG	GG	GG	TT	AG	AG	GG	AG
67	231	223.921	32.3	32.6611	CC	GG	AA	AA	CG	GG	CG	AA	AA	AA	AG	GG	AG	AA	GG	TT	AC	CC	AA	CC	AG	GG	AA	AG	AA	CC	AG	CC	AG	GG	AA	AG	AA	GG	CC	GG	AA	GG	GG	GG	AT	AA	GG	GG	AG
68	196	189.048	28.39	28.855	CC	GG	AA	AA	CG	GG	CG	AA	AA	AA	AG	GG	AA	AA	GG	TT	AC	CC	AG	CC	AG	GG	AA	AG	AC	CC	AG	CC	??	GG	AA	AG	AA	GG	CC	GG	AA	GG	GG	GG	AT	AA	GG	GG	AG
69	189	183.576	61.08	64.6482	AC	AG	AC	AG	CG	GG	CG	AA	AA	AA	AA	GG	AA	AA	GG	TT	AC	CC	AG	CG	AG	GG	AA	AG	AC	CC	AG	CC	GG	GG	AA	AG	AA	GG	CC	GG	AG	GG	GG	GG	AT	AA	AG	GG	AG
70	196	186.77	56.4	56.8086	AC	GG	AC	AA	CG	GG	CG	AA	AA	AA	AA	GG	AA	AA	GG	TT	AC	CC	AA	CG	AG	GG	AG	AA	AA	CG	GG	CC	??	AG	AA	AG	AA	GG	CC	AG	AA	GG	GG	GG	AT	AG	GG	AG	AG
71	189	180.467	20.23	21.2161	AC	GG	AC	AA	CG	GG	CG	AA	AA	AA	AG	GG	AA	AA	GG	TT	AC	AC	AA	CG	AG	GG	GG	AG	AA	CC	AG	CC	GG	AG	AG	GG	AA	GG	CC	GG	AA	GG	GG	GG	AT	AG	GG	GG	AG
72	196	188.314	11.37	13.067	CC	GG	AA	AA	CG	GG	CG	AA	AA	AA	AG	AG	AA	AA	GG	TT	AC	CC	GG	GG	AG	AG	GG	GG	AA	CC	AA	CC	GG	GG	AG	GG	AA	GG	CC	GG	AA	GG	GG	GG	AT	AA	GG	GG	AG
74	203	196.051	0.89	1.22597	CC	GG	AC	AG	CG	AG	CG	AC	AA	AA	AG	GG	AG	AA	GG	TT	AC	CC	AA	CC	AG	GG	AG	AA	AA	CG	GG	CC	GG	AA	AA	GG	AA	GG	CC	GG	AA	GG	GG	GG	TT	AG	AA	GG	AG
75	203	192.105	4.66	5.13153	CC	GG	AA	AG	CG	GG	CG	AA	AA	AA	AG	GG	AA	AG	AG	TT	AC	CC	GG	CC	AG	GG	AG	AA	AA	CC	GG	CC	GG	GG	AA	AG	AA	GG	CC	GG	AA	GG	GG	GG	AT	GG	AG	GG	AG
76	203	193.482	0	0.861961	CC	GG	AA	AG	CG	GG	CG	AA	AA	AG	AG	AG	AA	AG	AG	TT	AC	CC	AA	CC	AG	GG	AG	AG	AA	CC	AG	CC	GG	GG	AG	AG	AA	GG	CC	GG	AA	GG	GG	GG	AT	AG	AG	GG	AG
77	196	190.419	26.6	26.771	CC	GG	AA	AA	CG	GG	CG	AA	AA	AA	AG	GG	AA	AA	GG	AT	AC	CC	AA	CC	AG	GG	AG	AA	AA	CC	GG	CC	GG	GG	AG	GG	AA	GG	CC	GG	AA	GG	GG	GG	TT	AA	GG	GG	GG
78	189	180.422	8.95	12.4023	AC	GG	AA	AA	CG	GG	CG	AA	AA	AA	AG	GG	AA	AA	GG	AT	AC	CC	AA	CG	AG	GG	GG	AA	AA	CC	GG	CC	GG	GG	AA	GG	AA	GG	CC	GG	AA	GG	GG	GG	TT	AA	AG	GG	AG
79	189	179.759	30.75	31.7062	AC	GG	AA	AA	CC	GG	CC	AA	AA	AA	GG	GG	AA	AA	GG	TT	AC	??	AA	CG	AG	GG	AA	AA	AA	CC	GG	CC	GG	AG	AA	AG	AA	CG	CC	GG	AG	GG	GG	AG	AT	AA	AG	GG	AG
80	196	186.874	5.2	5.60193	CC	GG	AC	AA	CG	GG	CG	AA	AA	AA	AA	AG	AA	AG	GG	AT	AC	CC	AG	CG	AG	GG	GG	AG	AA	CC	AG	CC	GG	GG	AA	GG	AA	GG	CC	GG	AA	GG	GG	GG	AT	AA	AG	AG	AG
81	189	186.39	0.45	0.947619	AC	GG	AA	AA	CC	GG	CG	AA	AA	AA	AA	GG	AA	AA	GG	AT	AC	CC	AA	CC	AG	GG	AG	AA	AA	CG	GG	CC	GG	AA	AA	GG	AA	GG	CC	GG	AA	AG	GG	GG	AT	AA	GG	GG	AG
82	238	229.096	10.62	14.6757	AC	GG	AC	AA	CG	GG	CG	AA	AA	AA	AA	GG	AA	AA	GG	AT	AC	CC	AA	GG	AG	GG	AA	AA	AA	CC	GG	CC	GG	GG	AA	AG	AA	GG	CC	AG	AG	AG	GG	GG	AT	AA	GG	GG	AG
83	189	182.547	3.41	4.09079	CC	GG	AC	AA	CG	GG	CG	AA	AA	AA	AG	AA	AA	AA	AG	TT	AC	CC	AA	GG	AG	GG	AG	AA	AC	CC	GG	CC	GG	GG	AA	GG	AA	GG	CC	GG	AA	GG	GG	GG	AT	GG	GG	GG	AG
84	203	194.641	6.49	7.37559	CC	GG	AC	AA	CG	GG	CG	AA	AA	AA	AG	AG	AG	AA	GG	TT	CC	CC	AA	CG	AG	GG	AG	AG	AC	CC	AG	CC	AG	GG	AA	GG	AA	GG	CC	GG	AA	GG	GG	GG	AT	AG	GG	GG	AG
85	189	179.453	6.46	7.59608	AA	GG	AA	AA	CG	GG	CG	AA	AA	AA	AA	GG	AA	AA	GG	TT	AC	AC	AA	CC	AG	GG	AA	AG	AA	CC	AG	CC	AG	AG	AA	GG	AA	GG	CC	GG	GG	GG	GG	GG	AT	AG	GG	AA	AG
86	203	194.544	2.83	2.97623	AC	GG	AA	AG	CG	GG	CG	AA	AA	AA	AA	GG	AG	AA	GG	TT	AC	CC	AA	CC	AG	GG	AA	AG	AA	CG	AG	AC	GG	AG	AA	GG	AA	GG	CC	GG	AG	GG	GG	GG	AT	AG	GG	AA	AG
87	189	176.931	11.06	12.1185	AC	GG	AC	AA	CG	GG	CG	AA	AA	AA	AG	GG	AG	AA	GG	TT	AC	CC	AA	CG	AG	GG	AG	AG	AA	CG	AG	CC	??	AG	AA	GG	AA	GG	AC	GG	AG	GG	GG	GG	??	AG	AG	GG	AG
88	189	179.686	23.7	23.5852	AC	GG	AA	AA	??	GG	CG	AA	AA	AA	AG	AG	AA	AA	GG	TT	AC	CC	AA	CG	AG	GG	AA	AA	AC	CC	GG	CC	AG	AG	AA	GG	AA	GG	CC	GG	AG	GG	GG	GG	AT	AG	AA	??	??
90	189	179.497	38	38.3409	CC	GG	AC	AG	CG	GG	CG	AA	AA	AA	AG	GG	AG	AA	GG	TT	AC	CC	AA	CG	AG	GG	AG	AA	AA	CC	GG	CC	AG	AG	AA	GG	AG	GG	CC	GG	AA	GG	GG	GG	AT	AA	GG	AG	GG
91	210	199.81	0	19.2305	CC	AG	AA	AG	CG	GG	CG	AA	AA	AA	AA	GG	AA	AA	GG	TT	AC	CC	AA	CG	AG	GG	AG	AA	AA	CC	GG	CC	GG	GG	AG	GG	AA	GG	CC	GG	AA	GG	GG	GG	AT	AA	GG	GG	AG
92	189	180.943	19.13	19.3125	CC	GG	AC	AA	??	GG	CG	AA	AA	AA	AA	GG	AA	AA	GG	TT	AC	CC	AA	CG	AG	GG	AA	AA	AA	CC	GG	CC	GG	GG	AA	GG	AA	GG	CC	GG	AA	GG	GG	GG	AT	AA	AG	AG	AG
93	189	192.004	9.43	10.8841	CC	GG	AA	AA	CG	GG	CG	AA	AA	AG	AG	GG	AA	AA	GG	TT	AC	CC	AA	GG	AG	GG	AG	AA	AA	CG	GG	CC	AG	GG	AG	GG	AA	GG	CC	AG	AA	GG	GG	AG	AT	AA	AG	GG	AG
95	189	191.737	11.57	12.9617	CC	AG	AA	AA	CG	GG	CG	AA	AA	AA	AG	GG	AA	AG	GG	TT	AC	CC	AA	GG	AG	GG	AA	AG	AA	CC	AG	CC	GG	AG	AA	GG	AA	GG	CC	GG	AA	GG	GG	GG	AT	AG	GG	AG	AG
96	189	179.165	7.31	19.7933	AA	GG	AC	AG	CG	GG	GG	AA	AA	AA	AG	AG	AG	AA	GG	TT	AC	CC	AA	CG	AG	GG	AG	AA	AA	CG	GG	CC	GG	AA	AA	GG	AA	GG	CC	GG	GG	GG	GG	GG	??	AG	GG	GG	AG
97	189	181.959	1.66	13.5845	CC	GG	AA	AA	CG	GG	CG	AA	AA	AA	GG	AG	AA	AA	GG	TT	AC	AC	AG	CG	AG	GG	AG	AA	AA	CG	GG	CC	AG	AA	AA	GG	AG	GG	CC	AG	AA	GG	GG	GG	TT	AA	GG	GG	AG
98	189	179.492	0	10.4134	AC	GG	AC	AA	CG	GG	CG	AA	AA	AA	GG	GG	AA	AA	GG	TT	AC	CC	AA	CG	AG	AG	AA	AA	AA	CC	GG	CC	GG	AA	AA	GG	AA	GG	CC	AG	AG	GG	GG	GG	??	AA	GG	GG	AG
99	189	179.705	11.57	13.3098	CC	GG	AC	AA	CG	GG	CG	AA	AA	AG	AG	GG	AA	AA	GG	TT	AC	AC	AA	CC	AG	GG	AA	AA	AC	CC	GG	CC	GG	AG	AA	AG	AA	GG	CC	AG	AA	GG	GG	GG	TT	AA	AG	GG	AG
100	238	231.825	2.08	4.31321	CC	GG	AC	AA	CG	GG	CG	AA	AA	AA	GG	AG	AG	AA	GG	TT	AC	AC	AG	CG	AG	GG	AA	AA	AA	CC	GG	CC	GG	GG	AA	GG	AA	GG	CC	AA	AA	GG	GG	GG	TT	AG	AG	AG	AG
101	196	189.246	7.31	7.48761	AC	GG	AC	AG	CG	GG	CG	AA	AA	AG	AG	GG	AG	AA	GG	TT	AC	CC	GG	CG	AG	GG	AG	GG	AC	CC	AA	CC	GG	GG	AA	AG	AA	GG	CC	GG	AG	GG	GG	GG	AT	AA	AG	GG	AG
102	196	188.371	16.26	16.6158	CC	GG	AA	AA	CG	AG	CG	AA	AA	AA	AA	GG	AA	AG	GG	AT	AC	CC	AA	CG	AG	AG	??	GG	AA	CC	AA	CC	GG	GG	AA	GG	AA	CG	CC	GG	AA	GG	GG	GG	AT	AG	GG	AG	AG
103	189	182.441	27.37	28.4834	AC	GG	AA	AG	CG	GG	CG	AA	AA	AA	AA	GG	AA	AG	GG	AT	AC	CC	AG	CG	AG	AG	AG	GG	AA	CG	AA	AC	GG	AG	AA	AG	AA	CG	CC	GG	AG	AG	GG	AG	AT	GG	GG	GG	AG
104	196	188.625	31.59	32.2216	CC	GG	AA	AG	CG	GG	CG	AA	AA	AA	AA	GG	AG	AA	GG	AT	CC	CC	AA	CC	AG	AG	AG	AG	AA	CG	AG	AC	AG	GG	AA	GG	AA	CG	CC	GG	AA	AG	GG	GG	AT	AG	AG	GG	AG
105	203	194.179	23.33	25.0796	CC	GG	??	AG	CG	GG	CG	AA	AA	??	AG	GG	AA	AA	GG	AA	??	CC	AA	CG	GG	GG	??	AG	AA	CC	AG	AC	AG	AG	??	GG	AA	??	CC	GG	AA	AG	GG	GG	AT	AG	AG	GG	AG
106	189	180.652	11.87	14.5073	CC	GG	AA	AG	CG	GG	CG	AA	AA	AA	AA	GG	AA	AA	GG	AT	AC	CC	AA	CG	AG	AG	AG	AG	AA	CC	AG	CC	AG	GG	AA	GG	AA	CG	CC	GG	AA	AG	GG	AG	AT	AA	GG	GG	AG
107	196	189.525	7.31	9.27083	AC	GG	AC	AG	CG	GG	CG	AA	AA	AA	AA	GG	AA	AA	GG	AT	AC	CC	AA	CG	AG	AG	GG	AG	AA	CC	AG	CC	GG	GG	AG	GG	AA	GG	CC	GG	AA	??	AG	GG	AT	AA	GG	GG	AG
108	189	182.354	27.43	28.1817	AC	GG	AA	AA	CG	GG	CG	AA	AA	AA	AG	GG	AA	AG	GG	AT	AC	CC	AA	CG	AG	GG	??	AG	AA	CC	AG	CC	GG	GG	AA	GG	AA	CG	CC	GG	AG	AG	GG	GG	AT	AG	AG	GG	AG
109	203	196.172	31.21	32.3576	CC	GG	AC	AG	CG	GG	CG	AA	AA	GG	AG	GG	AG	AA	GG	TT	AC	CC	AA	GG	AG	GG	AA	AA	AA	CC	GG	CC	GG	GG	AA	AG	AA	CG	CC	GG	AA	GG	GG	GG	AT	AG	AG	AG	AG
110	189	179.522	17.19	18.0542	CC	GG	AA	AG	CG	GG	CG	AA	AA	AG	AA	GG	AA	AA	GG	TT	AC	CC	AG	CC	AG	AG	AG	AA	AA	CC	GG	CC	GG	AA	AA	GG	AA	GG	CC	GG	AA	GG	GG	GG	TT	AA	GG	GG	AG
111	203	193.448	11.11	13.6796	AC	GG	AC	AG	CG	GG	CG	AA	AA	AA	AG	AG	AG	AA	GG	TT	AC	CC	AA	CG	AG	GG	AG	AA	AA	CC	GG	CC	GG	GG	AA	GG	AA	GG	CC	GG	AG	GG	GG	GG	TT	AA	AG	GG	AG
112	252	243.472	28.83	29.399	AC	GG	AA	AA	CG	AG	GG	AA	AA	AA	AA	GG	AG	AA	GG	TT	AC	CC	AA	CG	AG	AG	GG	AA	AA	CC	GG	CC	GG	GG	AA	AG	AA	GG	CC	GG	AA	GG	GG	GG	TT	AA	AG	GG	AG
113	203	193.694	9.09	9.29397	AC	GG	AA	AA	CG	GG	CG	AA	AA	AA	AG	AG	AG	AA	AG	TT	AC	CC	AA	GG	AG	GG	AG	AG	AA	CC	AG	CC	GG	GG	AG	AG	AA	GG	CC	GG	AA	GG	GG	GG	TT	AA	AG	GG	AG
114	196	198.907	18.88	19.0213	AC	GG	AA	AA	CG	GG	CG	AA	AA	AA	AA	AG	AA	AA	GG	AT	AC	CC	AA	CG	AG	AG	AG	AA	AA	CC	GG	AC	AG	GG	AA	GG	AA	GG	CC	GG	AG	GG	GG	GG	AT	AA	GG	GG	AG
115	196	186.832	0	0.987841	CC	GG	AA	AA	??	GG	CG	AA	AA	AA	AG	GG	AA	AA	GG	AA	AC	CC	AA	CG	AG	GG	AG	AA	AC	??	GG	CC	AG	GG	AA	GG	AA	CG	CC	AA	AA	GG	GG	GG	AT	AA	GG	AA	AG
116	189	185.419	10.66	11.0043	CC	GG	AA	AA	CC	GG	CG	AA	AA	AA	AA	GG	AA	AA	GG	AT	AC	CC	AA	CG	AG	GG	AG	AG	AA	CG	AG	CC	GG	GG	AA	GG	AA	GG	CC	GG	AA	GG	GG	GG	??	AG	AG	AG	AG
117	231	222.725	13.49	24.0421	CC	GG	AA	AG	CG	GG	CG	AA	AA	AG	AG	GG	AA	AA	GG	AT	AC	CC	AA	CG	AG	GG	AG	GG	AA	CG	AA	AC	GG	GG	AA	AG	AA	GG	CC	AG	AA	GG	GG	GG	??	AG	GG	AG	AG
118	238	228.526	10.23	10.693	AC	GG	AA	AA	CG	GG	CG	AA	AA	AA	AA	GG	AA	AA	GG	TT	AC	CC	AA	CG	AG	GG	AG	GG	AA	CG	AA	CC	AG	AG	AA	AG	AA	GG	CC	GG	AA	GG	GG	GG	??	AG	GG	AG	AG
119	196	188.319	15.89	17.0986	CC	GG	AA	AA	CG	GG	CG	AA	AA	AA	GG	GG	AA	AA	GG	TT	AC	CC	AA	CG	AG	GG	AG	AG	AA	CG	AG	CC	AG	GG	AA	GG	AG	GG	AC	GG	AA	GG	GG	GG	AT	AG	AG	??	AG
120	196	187.754	14.31	14.5173	CC	GG	AC	AA	CG	GG	CG	AA	AA	AA	AG	GG	AA	AA	GG	TT	AC	CC	AA	CG	AG	GG	AG	AG	AA	CG	AG	CC	GG	GG	AA	GG	AA	GG	CC	GG	AA	GG	GG	GG	AT	GG	GG	GG	AG
121	203	190.789	1.53	3.23513	AC	GG	AA	AG	CG	GG	CG	AC	AA	AA	AA	GG	AA	AA	GG	AT	AC	CC	AA	CG	AG	GG	AG	AA	AA	CC	GG	CC	AG	AG	AA	GG	AA	CG	CC	GG	AA	GG	GG	GG	TT	AG	AG	AG	AG
124	203	202.002	3.98	5.21333	CC	GG	AA	AA	CG	GG	CG	AA	AA	AA	AG	GG	AA	AA	GG	TT	AC	CC	AA	CG	AG	GG	AA	AG	AA	CC	AG	CC	AG	GG	AA	GG	AA	GG	CC	GG	AA	GG	GG	GG	AT	AG	AG	GG	AG
125	196	186.521	1.98	1.74648	AC	GG	AC	AG	CG	GG	CG	AA	AA	AA	AG	GG	AG	AA	GG	TT	AC	CC	AA	CG	AG	GG	AA	GG	AA	CC	AA	CC	GG	GG	AA	GG	AA	GG	CC	GG	AG	GG	GG	GG	AT	AG	AG	GG	AG
126	203	194.158	13.29	13.5352	AC	GG	AA	AG	CG	GG	CG	AA	AA	AA	AA	AG	AA	AA	GG	TT	AC	CC	AA	CG	AG	GG	AG	AG	AA	CG	AG	CC	AG	AG	AA	AG	AA	CG	CC	GG	AG	AG	GG	GG	AT	AA	AG	GG	AG
127	203	195.786	13.77	14.1472	AC	GG	AC	GG	CG	GG	CG	AA	AA	AA	AG	GG	AA	AA	GG	TT	AC	CC	AG	CG	AG	AG	AG	AG	AA	CC	AG	CC	??	GG	AA	GG	AA	GG	CC	GG	AA	GG	GG	GG	AT	AG	AG	GG	AG
128	196	187.929	27.51	34.7991	CC	GG	AC	AG	CG	GG	CG	AA	AA	AA	AA	GG	AG	AA	GG	TT	AC	CC	AA	CG	AG	GG	AG	AG	AC	CC	AG	CC	AG	GG	AA	GG	AA	GG	CC	GG	AA	GG	GG	GG	??	GG	GG	GG	AG
130	196	188.649	41.79	41.9923	AC	GG	AC	AA	CG	GG	CG	AA	AA	AA	AG	GG	AA	AA	GG	TT	AC	CC	AA	CG	AG	GG	AG	AA	AA	CG	GG	CC	??	AG	AA	AG	AA	GG	CC	GG	AA	GG	GG	GG	TT	AA	AG	GG	AG
131	196	186.561	13.18	13.9152	AC	GG	AA	AA	CG	GG	GG	AA	AA	AA	AG	GG	AA	AA	GG	TT	AC	CC	AA	CG	AG	GG	AA	AA	AA	CG	GG	CC	GG	GG	AA	AG	AA	GG	CC	GG	AA	GG	GG	GG	AT	AG	AG	GG	AG
132	196	186.017	29.82	31.8968	CC	GG	AC	AA	CG	GG	CG	AA	AA	AA	AA	GG	AA	AA	GG	TT	AC	CC	AA	CG	AG	GG	AG	GG	CC	??	AA	CC	AG	AG	AA	GG	AG	GG	CC	GG	AA	GG	GG	AG	TT	AG	AG	GG	AG
133	266	257.356	13.38	14.7537	AC	GG	AA	AG	CG	GG	CG	AA	AA	AA	AA	GG	AA	AA	GG	TT	AC	CC	AA	CG	AG	GG	AG	AG	AC	CC	AG	CC	??	GG	AA	GG	AG	GG	CC	AG	AG	GG	GG	GG	AT	AG	AG	AG	AG
134	203	194.911	24.46	24.7448	CC	GG	AC	AG	CG	GG	CG	AA	AA	AA	AA	GG	AA	AA	GG	TT	AC	CC	AA	CG	AG	GG	AG	GG	AC	CG	AA	CC	AG	GG	AA	GG	AA	GG	CC	GG	AA	GG	GG	GG	AT	AG	GG	AG	AG
135	203	193.571	31.28	31.415	CC	GG	AC	AG	CG	GG	CG	AA	AA	AA	AG	GG	AA	AA	GG	TT	AC	CC	AA	CG	AG	GG	AG	AG	AC	CC	AG	CC	AG	GG	AA	GG	AA	GG	CC	AA	AA	GG	GG	GG	TT	GG	GG	AG	AG
136	238	234.325	20.69	22.3157	AC	GG	AC	AA	CG	GG	CG	AA	AA	AA	AA	GG	AA	AA	GG	TT	AC	CC	AA	CG	AG	GG	AG	AA	CC	CG	GG	CC	AG	GG	AA	GG	AA	GG	CC	AG	AG	GG	GG	GG	??	AG	GG	AG	AG
137	210	205.992	22.42	23.3105	AC	GG	AA	GG	CG	GG	CG	AC	AA	AA	AG	GG	AA	AA	GG	TT	AC	CC	AA	CG	AG	GG	AA	AG	AC	CC	AG	CC	GG	AA	AA	GG	AA	GG	CC	GG	AG	GG	GG	AG	??	GG	GG	GG	AG
138	196	186.735	24.94	26.2893	CC	GG	AA	AG	CG	GG	CG	CC	AA	AA	AG	GG	AA	AA	GG	TT	AC	CC	AA	CG	AG	GG	AG	AG	AC	CC	AG	CC	??	GG	AA	GG	AA	GG	CC	GG	AA	AG	GG	GG	AT	GG	GG	GG	GG
139	196	190.288	45.15	45.3952	AC	GG	AA	AG	CG	GG	CG	AA	AA	AG	AA	GG	AA	AA	GG	TT	AC	CC	AA	CG	AG	GG	AA	AA	AA	CC	GG	CC	GG	GG	AA	GG	AA	GG	CC	GG	AG	GG	GG	GG	TT	AA	GG	GG	AG
140	224	221.49	1.97	6.73865	AC	GG	AA	AG	CG	GG	CG	AA	AA	AA	AG	GG	AA	AA	GG	TT	AC	CC	AA	CG	AG	GG	AG	AA	AA	CG	GG	CC	GG	AG	AG	GG	AA	GG	CC	GG	AA	GG	GG	GG	AT	AA	GG	GG	AG
141	238	235.712	23.33	23.7121	CC	GG	AA	AA	CC	GG	CG	AA	AA	AA	AA	GG	AA	AA	GG	TT	CC	CC	AA	CG	AA	GG	AA	AA	AA	CC	GG	CC	AG	AG	AA	GG	AA	GG	CC	GG	AA	GG	GG	GG	??	AA	GG	AG	AG
142	217	207.731	38.29	39.7894	AC	GG	AA	AA	CG	GG	CG	AA	AA	AA	AG	GG	AA	AA	GG	TT	AC	CC	AA	CG	AG	GG	AG	AG	AA	CG	AG	CC	GG	AA	AA	GG	AG	GG	CC	GG	AG	GG	GG	GG	TT	AG	AG	GG	AG
143	196	190.214	26.51	32.5355	CC	GG	AC	GG	CG	GG	CG	AA	AA	AA	AG	AG	AA	AA	AG	TT	AC	CC	AA	CG	AG	GG	AG	AA	AA	CC	GG	CC	GG	AG	AA	GG	AA	GG	CC	GG	AA	GG	GG	AG	TT	GG	AG	GG	AG
144	203	194.79	21.03	27.1666	CC	GG	AC	??	??	GG	CG	AA	AA	AA	AA	AG	AG	AA	GG	TT	AC	CC	AA	CG	AG	GG	AA	AA	AA	CC	GG	CC	AG	GG	AA	GG	AA	GG	CC	GG	AA	GG	GG	GG	TT	AG	AG	GG	AG
145	189	182.346	42.54	42.9172	CC	GG	AC	GG	CG	GG	CG	AA	AA	AA	AG	AG	AA	AA	GG	TT	AC	CC	AA	GG	AG	GG	AG	AA	AA	CG	GG	CC	AG	GG	AA	GG	AA	GG	CC	GG	AA	AG	GG	AG	TT	GG	AG	GG	AG
146	189	179.946	28.69	31.9756	CC	GG	AC	GG	??	GG	CG	AA	AA	AA	AG	GG	AA	AA	GG	TT	AC	CC	AG	GG	AG	GG	AG	AG	AA	CC	AG	CC	GG	GG	AA	GG	AA	GG	CC	GG	AA	GG	GG	GG	TT	GG	AG	AG	AG
147	210	200.869	9.28	10.535	CC	GG	AC	GG	??	GG	CG	AA	AA	AA	AA	GG	AA	AA	GG	TT	AC	CC	AA	CG	AG	GG	AA	AA	AA	CC	GG	CC	GG	GG	AA	AA	AA	GG	CC	GG	AA	GG	GG	GG	TT	GG	AG	GG	AG
148	189	179.776	33.73	34.4457	CC	GG	AC	AG	CG	GG	CG	AA	AA	AA	AG	AG	AA	AA	AG	TT	AC	CC	AA	GG	AG	GG	AG	AA	AA	CC	GG	CC	GG	AG	AA	GG	AA	GG	CC	GG	AA	GG	GG	AG	TT	GG	AG	GG	AG
149	196	189.307	27.25	27.8038	AC	GG	AA	AA	CG	GG	CG	AA	AA	AA	GG	GG	AA	AA	GG	TT	AC	CC	AA	CG	AG	GG	AG	AA	AC	CG	GG	CC	GG	GG	AA	GG	??	GG	CC	AG	AG	GG	GG	AG	AT	AA	??	GG	AG
150	203	193.776	12.54	13.0327	AC	GG	AA	AA	CG	GG	CG	AA	AA	AA	AG	GG	AA	AA	GG	TT	AC	CC	AA	GG	AG	AG	AG	AG	AA	CC	AG	CC	GG	GG	AA	GG	AA	GG	CC	GG	AG	GG	GG	GG	AT	AG	??	GG	AG
151	189	181.556	11.8	12.2152	CC	GG	AA	AA	CG	GG	GG	AC	AA	AA	AG	GG	AA	AA	GG	TT	AC	CC	AA	CC	AG	GG	AG	AA	AA	CC	GG	CC	GG	GG	AA	GG	AA	GG	CC	GG	AA	GG	GG	GG	AT	AG	GG	AA	AG
152	217	207.407	25.86	28.3755	CC	GG	AA	AA	CG	AG	CG	AA	AA	AA	AA	GG	AA	AA	GG	TT	AC	CC	AA	CC	AG	GG	AG	AA	AA	CG	GG	CC	GG	GG	AA	AG	??	GG	CC	AG	AA	GG	AG	AG	TT	AA	AG	AG	AG
153	189	201.952	3.24	3.65515	CC	GG	AA	??	CG	AG	CG	AA	AA	AA	AG	GG	AA	AA	GG	AT	AC	CC	AA	CC	AG	GG	AG	AA	AA	CG	GG	CC	GG	GG	AA	GG	AA	GG	CC	AG	AA	GG	GG	GG	TT	AA	AG	AG	AG
154	203	191.19	34.42	36.3231	CC	GG	AA	AG	CG	GG	CG	AA	AA	AA	AG	GG	AA	??	GG	TT	AC	CC	AA	CG	AG	GG	AG	AG	AA	CG	AG	CC	GG	GG	AA	GG	AA	GG	CC	GG	AA	GG	GG	GG	TT	AG	GG	AG	AG
155	203	204.578	7.68	7.78828	CC	GG	AC	AA	CG	AG	GG	AA	AA	AA	AG	GG	AA	AA	GG	TT	AC	CC	AA	CC	AG	GG	AG	AG	AA	CC	AG	CC	GG	GG	AA	GG	AA	GG	CC	GG	AA	GG	GG	GG	TT	AG	GG	GG	AG
156	196	189.429	27.51	46.4634	CC	GG	AC	GG	CG	GG	CG	AA	AA	AA	AA	GG	AA	AA	GG	TT	AC	CC	AA	CG	AG	GG	AG	AA	AA	CC	GG	CC	AG	AG	AA	GG	AA	GG	CC	GG	AA	GG	GG	GG	??	AA	GG	GG	AG
157	196	186.281	43.1	43.2014	CC	AG	AC	AG	CG	GG	CG	AA	AA	AA	AA	GG	AG	AA	GG	TT	AC	CC	AA	CG	AG	GG	AG	AA	AA	CC	GG	CC	GG	GG	AA	GG	AA	GG	CC	AG	AA	GG	GG	GG	TT	GG	GG	GG	AG
158	280	275.174	25.91	35.3551	CC	GG	AC	AA	CG	GG	CG	AA	AA	AA	AA	GG	AA	AA	GG	TT	AC	CC	AA	CC	AG	GG	AG	AA	AA	CC	GG	CC	??	GG	AA	GG	AA	GG	CC	GG	AA	GG	GG	GG	AT	AA	AG	GG	AG
159	217	208.086	44.92	47.5522	AC	GG	AC	AA	CG	GG	CG	AA	AA	AA	AA	GG	AA	AA	GG	TT	AC	CC	AA	CG	AG	GG	AG	AA	AA	CC	GG	CC	AG	GG	AA	GG	AA	GG	CC	GG	AA	GG	GG	GG	AT	AG	??	GG	AG
160	210	205.131	16.22	18.0523	AC	GG	AC	AG	CG	GG	CG	AA	AA	AA	AA	GG	AA	AA	GG	TT	AC	CC	AA	CG	AG	GG	AG	AA	AA	CG	GG	CC	AG	AG	AA	GG	AA	GG	CC	GG	AA	GG	GG	AG	AT	AG	AG	GG	AG
161	217	208.702	55.35	61.2893	CC	GG	AC	AG	CG	GG	CG	AA	AA	AA	AA	GG	AA	AA	GG	TT	AC	CC	AA	CG	AG	GG	AG	AA	AA	CC	GG	CC	??	AG	AA	AG	AA	GG	CC	GG	AA	GG	GG	GG	??	AA	??	GG	AG
162	210	201.255	13.98	14.6541	CC	GG	AC	AA	CG	GG	CG	AA	AA	AA	AA	GG	AA	AA	GG	TT	AC	CC	AA	CG	AG	GG	AA	AA	AA	CG	GG	CC	AG	AG	AA	GG	AA	GG	CC	AG	AA	GG	GG	GG	AT	AA	AG	GG	AG
163	210	203.449	30.87	34.921	AC	GG	AC	AA	CG	GG	CG	AA	AA	AA	AA	GG	AG	AA	GG	TT	AC	CC	AA	CG	AG	GG	AG	AA	AA	CG	GG	CC	AG	AG	AA	GG	AA	GG	CC	AG	AA	GG	GG	AG	AT	AG	??	GG	AG
164	189	183.151	12.46	13.6456	AC	GG	AC	AA	CG	GG	CG	AA	AA	AA	AA	GG	AA	AA	GG	TT	AC	CC	AA	CC	AG	GG	AG	AA	AA	CC	GG	CC	??	AG	AA	GG	AA	GG	CC	GG	AA	GG	GG	AG	AT	AG	AG	GG	AG
165	238	229.516	44.04	44.856	AC	GG	AA	AG	CG	GG	CG	AA	AA	AA	AG	GG	AG	AA	AG	TT	AC	CC	AA	CG	AG	GG	AG	AG	AA	CG	AG	CC	GG	GG	AA	GG	AA	GG	CC	GG	AA	GG	AG	GG	AT	AG	AG	GG	AG
166	196	184.109	17.76	22.2543	AC	GG	AA	AG	CG	GG	CG	AA	AA	AA	AA	GG	AA	AA	AG	TT	AC	CC	AA	CC	AG	GG	AG	AA	AA	CG	GG	CC	GG	AG	AA	AG	AA	GG	CC	GG	AA	GG	GG	GG	TT	AA	??	GG	AG
168	189	181.764	49.44	52.6776	CC	GG	AA	AA	CG	GG	CG	AA	AA	AA	GG	GG	AA	AA	GG	TT	AC	CC	AA	GG	AG	GG	GG	AA	AA	CC	GG	AC	GG	AA	AA	AA	AA	GG	CC	GG	AA	GG	GG	GG	??	AG	AG	GG	AG
169	217	208.228	1.23	2.25734	AC	GG	AC	AG	CG	GG	CG	AA	AA	AA	AA	GG	AA	AA	GG	TT	AC	CC	AA	GG	AG	GG	AG	AA	AA	CC	GG	CC	??	GG	AA	AG	AA	CG	CC	GG	AG	GG	GG	AA	??	AA	GG	GG	AG
170	189	181.857	22.61	22.6421	CC	GG	AA	AG	CG	GG	GG	AA	AA	AA	AA	GG	AA	AA	GG	TT	AC	CC	AG	CG	AG	GG	AG	AA	AA	CG	GG	AC	AG	GG	AA	AA	AA	CG	CC	GG	AA	GG	GG	AG	AT	AA	AG	GG	AG
171	189	179.536	46.97	46.9579	CC	GG	AC	AA	CG	GG	CG	AA	AA	AA	GG	GG	AA	AA	GG	TT	AC	CC	AA	CG	AG	GG	AG	AA	AA	CC	GG	AC	AG	AG	AA	AG	AA	GG	CC	GG	AA	GG	GG	GG	??	AA	AG	GG	AG
172	189	185.026	10.86	11.0907	AC	AG	AA	AG	CG	GG	CG	AA	AA	AA	AG	AG	AA	AA	GG	TT	AC	CC	AA	CG	AG	GG	AG	AG	AA	CC	AG	CC	AG	AG	AA	AG	AA	GG	CC	GG	AG	GG	GG	AG	TT	AA	GG	GG	AG
173	224	214.653	24.59	25.3829	AC	GG	AA	AA	CG	GG	CG	AA	AA	AA	GG	GG	AA	AA	GG	TT	AC	CC	AA	CG	AG	GG	AG	GG	AA	CC	AA	CC	GG	GG	AA	GG	AA	GG	CC	GG	AA	GG	GG	GG	TT	AG	AG	GG	AG
174	196	186.727	13.53	13.8382	CC	GG	AC	GG	CG	GG	CG	AA	AA	AA	GG	GG	AA	AA	GG	TT	AC	CC	AA	CC	AG	GG	AA	GG	AA	CC	AA	CC	AG	AA	AA	GG	AA	GG	CC	GG	AA	GG	GG	GG	TT	AA	AG	GG	GG
175	196	186.765	64.1	64.3139	CC	GG	AC	AA	CG	GG	CG	AA	AA	AA	AG	GG	AA	AA	GG	TT	AC	CC	AA	CG	AG	GG	AA	AG	AA	CC	AG	CC	GG	AA	AA	GG	??	GG	CC	GG	AA	GG	GG	GG	AT	AA	AG	AG	GG
176	196	186.861	47.11	50.0595	AC	GG	AA	AG	CG	GG	CG	AA	AA	AA	AA	GG	AG	AA	GG	TT	AC	CC	AA	CG	AG	GG	AA	AG	AA	CC	AG	CC	GG	GG	AA	GG	AA	GG	CC	GG	AA	GG	GG	GG	??	AG	AG	GG	AG
177	196	186.837	55.17	55.4813	AC	GG	AA	AG	CG	GG	CG	AA	AA	AA	GG	GG	AA	AA	GG	AT	AC	CC	AA	CG	AG	AG	AA	AG	AA	CC	AG	CC	GG	AG	AA	GG	AA	CG	CC	GG	AA	GG	GG	GG	TT	AG	AG	GG	AG
178	189	184.691	19.75	20.1239	AC	GG	AA	GG	CG	GG	CG	AA	AA	AA	AG	GG	AA	AA	GG	AT	AC	CC	AA	CG	AG	AG	AA	AG	AA	CC	AG	CC	GG	AA	AA	GG	AA	CG	CC	GG	AA	GG	GG	GG	AT	AG	AA	GG	AG
179	217	204.926	34.89	35.2937	CC	GG	AC	AG	CG	GG	CG	AA	AA	AA	AA	GG	AA	AA	GG	TT	AC	AC	AA	CG	AG	GG	AA	AG	AA	CC	AG	CC	GG	AA	AA	GG	AA	GG	CC	GG	AA	GG	GG	GG	TT	AG	AG	GG	AG
180	203	193.358	16.24	16.7047	CC	GG	AC	AG	CG	AG	CG	AA	AA	AA	AG	GG	AA	AA	GG	TT	AC	CC	AA	GG	AG	GG	GG	AA	AA	CC	GG	CC	GG	GG	AA	GG	AA	GG	CC	GG	AA	GG	GG	GG	TT	AG	AG	GG	AG
181	238	232.378	20.71	25.1926	CC	GG	AC	AG	CG	GG	CG	AA	AA	AA	AG	GG	AA	AA	GG	TT	AC	CC	AA	CC	AG	GG	AG	AG	AA	CG	AG	CC	AG	AA	AA	AA	AA	GG	CC	AG	AA	GG	GG	GG	AT	AA	GG	GG	AG
182	196	196.135	37.41	37.2903	CC	GG	AC	AG	CG	GG	CG	AA	AA	AA	AA	GG	AA	AA	GG	TT	AC	CC	AA	CC	AG	GG	AG	AA	AA	CC	GG	CC	AG	AA	AA	GG	AA	GG	CC	GG	AA	GG	GG	GG	AT	AA	AG	GG	AG
183	189	183.703	22.52	22.5871	AC	GG	AC	AG	CG	GG	CG	AA	AA	AA	AG	GG	AA	AA	GG	AT	AC	CC	AA	CG	AG	GG	AA	AG	AA	CC	AG	CC	AG	GG	AA	AG	AA	CG	CC	AG	AG	GG	GG	GG	AT	AA	GG	GG	AG
184	196	188.72	63.33	64.9069	CC	GG	AA	AG	CG	GG	CG	AA	AA	AA	AA	GG	AA	AA	GG	TT	AC	CC	AA	CC	AG	GG	AA	AA	AA	CC	GG	CC	GG	GG	AA	GG	AA	GG	CC	GG	AA	GG	GG	GG	AT	AA	GG	GG	AG
185	189	192.496	19.53	27.7692	CC	AG	AA	GG	CG	GG	CG	AA	AA	AA	GG	GG	AA	AA	GG	TT	AC	CC	AG	CC	AG	GG	AG	AG	AA	CC	AG	CC	AG	GG	AA	GG	AA	GG	CC	GG	AA	GG	GG	AG	AT	GG	GG	GG	AG
186	196	186.473	16.27	19.963	AC	GG	AA	AG	CC	GG	CG	AA	AA	AA	GG	GG	AA	AA	GG	TT	AC	CC	AA	CC	AG	GG	AG	AA	AA	CC	GG	CC	GG	AG	AA	GG	AA	GG	CC	AA	AA	GG	GG	GG	TT	AA	GG	AG	AG
187	196	186.604	8.26	10.3	CC	GG	AC	AG	CG	GG	CG	AA	AA	AG	GG	GG	AA	AA	GG	AT	AC	CC	AA	CG	AG	GG	AG	AA	AA	CC	GG	CC	GG	GG	AA	GG	AA	GG	CC	AA	AA	AA	GG	GG	AT	AA	GG	AG	AG
188	252	255.059	28.51	37.7048	CC	GG	AA	AG	CG	GG	CG	AA	AA	AA	AG	GG	AA	AA	GG	TT	AC	AC	AA	CG	AG	GG	GG	AA	AA	CC	GG	CC	AG	AG	AA	AG	AA	GG	CC	GG	AA	GG	GG	GG	TT	AA	GG	GG	AG
189	259	272.596	12.97	13.1327	CC	GG	AA	AG	CG	GG	CC	AA	AA	AA	AG	GG	AA	AA	GG	TT	AC	AC	AA	CG	AA	GG	AA	AA	AA	CC	GG	CC	GG	AA	AA	GG	AA	GG	CC	GG	AA	GG	GG	GG	TT	GG	GG	GG	AG
190	266	272.358	39.94	40.21	CC	GG	AA	AA	CG	GG	CC	AA	AA	AA	AG	GG	AG	AA	GG	TT	AC	AA	AA	CG	AA	GG	AA	AA	AA	CC	GG	CC	GG	??	AA	GG	AA	GG	CC	GG	AA	GG	AG	GG	TT	GG	GG	GG	AG
191	252	263.763	43.65	52.4851	CC	GG	AA	AG	CG	GG	CC	AA	AA	AA	AA	GG	AG	AA	GG	TT	AC	AC	AA	CG	AA	GG	AA	AA	AA	CC	GG	CC	GG	AA	AA	GG	AA	GG	CC	GG	AA	GG	AG	GG	TT	GG	GG	GG	AG
193	252	253.223	7.05	24.6891	AC	GG	AA	GG	CG	GG	CG	AA	AA	AA	AG	AG	AG	AA	GG	TT	AC	AA	AG	CG	AG	GG	AA	AA	AA	CG	GG	CC	GG	AG	AA	GG	AA	GG	CC	AG	AG	GG	GG	AG	AT	GG	AG	GG	AG
194	196	188.768	14.21	27.6392	AC	GG	AA	GG	CG	GG	CG	AC	AA	AA	AA	GG	AG	AA	GG	TT	AC	CC	AA	CG	AG	GG	AG	AA	AA	CC	GG	CC	AG	GG	AA	GG	AA	CG	CC	AG	AA	GG	GG	GG	AT	AG	GG	GG	AG
195	196	184.377	21.13	39.0774	AC	GG	AA	AG	CG	GG	CG	AC	AA	AA	AG	GG	AG	AA	GG	TT	AC	CC	AA	CG	AG	AG	GG	AA	AA	CC	GG	CC	GG	AA	AA	GG	AA	GG	CC	GG	AA	GG	GG	GG	TT	AG	AG	AG	AG
196	259	247.333	0	13.5728	CC	GG	AC	GG	CG	GG	CG	AA	AA	AA	AA	GG	AA	AA	GG	TT	AC	CC	AA	CC	AG	GG	AA	AG	AA	CC	AG	CC	GG	GG	AA	GG	AA	GG	CC	AG	AA	GG	GG	GG	TT	GG	AG	GG	AG
197	217	209.455	1.01	10.1581	CC	GG	AC	AG	CC	GG	CG	AA	AA	AA	AG	GG	AG	AA	GG	TT	AC	CC	AA	CC	AG	GG	AG	AA	AA	CC	GG	CC	GG	GG	AA	GG	AA	CG	CC	AG	AA	GG	GG	GG	AT	AA	GG	AG	AG
198	189	195.785	27.54	29.5988	AC	GG	AC	GG	CG	GG	CG	AA	AA	AA	AA	GG	AG	AA	GG	TT	AC	CC	AA	CG	AG	GG	AG	AA	AA	CC	GG	CC	GG	GG	AA	GG	AA	GG	CC	AG	AG	GG	GG	GG	TT	GG	GG	GG	AG
199	252	256.072	26.58	26.8381	CC	GG	AA	AA	CG	GG	CG	AA	AA	AA	AG	GG	AA	AA	AG	TT	AC	CC	AA	CG	AG	GG	GG	AA	AA	CC	GG	CC	GG	GG	AA	GG	AA	GG	CC	GG	AA	GG	GG	AG	AT	AG	GG	GG	AG
200	203	193.766	22.64	22.8618	AC	GG	AA	AA	CC	GG	CG	AA	AA	AA	AG	GG	AA	AA	GG	TT	AC	CC	AA	CG	AG	GG	GG	AA	AA	CC	GG	CC	GG	AA	AA	GG	AA	GG	CC	GG	AG	GG	GG	GG	AT	GG	GG	GG	AG
201	189	190.047	23.97	25.7697	CC	GG	AA	AG	CG	GG	CG	AA	AA	AA	AG	GG	AA	AA	AG	TT	AA	CC	AA	CG	AG	GG	GG	AA	AA	CC	GG	CC	GG	GG	AA	GG	AA	GG	CC	GG	AA	GG	GG	AG	TT	AG	GG	GG	AG
202	196	189.305	9.29	23.0836	CC	GG	AC	AA	CG	GG	CG	AA	AA	AA	AA	AG	AA	AG	GG	AT	AC	CC	AG	CG	AG	GG	GG	AG	AA	CG	AG	CC	GG	GG	AA	GG	AA	GG	CC	GG	AA	GG	GG	GG	AT	AA	AG	AG	AG
203	294	286.924	26.34	37.8701	CC	AG	AC	AG	CG	GG	CG	AA	AA	AA	AA	AG	AA	AA	GG	TT	AC	CC	AA	CG	AG	GG	AA	AG	AA	CC	AG	CC	GG	AG	AA	GG	AA	GG	CC	GG	AA	GG	GG	GG	AT	AA	GG	GG	AG
204	287	280.977	25.26	25.6685	CC	GG	AA	AG	CG	GG	CG	AA	AA	AA	AG	GG	AA	AA	GG	TT	AC	CC	AA	CC	AG	GG	GG	AA	AA	CC	GG	CC	GG	GG	AA	GG	AA	GG	CC	AG	AA	GG	GG	AG	AT	AA	??	AA	AG
205	203	197.153	10.79	17.9441	AC	GG	AC	AG	CG	GG	CG	AA	AA	AA	GG	GG	AG	AA	GG	TT	AC	CC	AA	CC	AG	GG	AG	AA	AA	CG	GG	CC	AG	GG	AG	GG	AA	GG	CC	GG	AA	GG	GG	GG	AT	AG	GG	AA	AG
206	196	186.849	28.55	29.2327	CC	GG	AA	AG	CG	GG	CG	AC	AA	AA	AG	GG	AA	AA	GG	TT	AC	CC	AA	CG	AG	GG	AA	AA	AA	CC	GG	AC	GG	GG	AG	AG	AG	GG	CC	GG	AA	AG	GG	GG	AT	AG	AG	AG	AG
207	189	180.26	40.56	41.7988	CC	GG	AA	AG	CG	GG	CG	AA	AA	AG	AG	GG	AG	AA	GG	TT	AC	CC	AG	CG	AG	GG	AG	AG	AA	CG	AG	CC	GG	AG	AA	GG	AA	CG	CC	GG	AA	GG	GG	AG	AT	AG	AG	AG	AG
208	217	207.431	35.38	38.6128	CC	GG	AC	??	CG	GG	CG	AA	AA	AA	AG	GG	AA	AA	GG	TT	AC	CC	AA	CC	GG	GG	AG	AA	AA	CG	GG	CC	AG	AG	AG	GG	AA	CG	CC	GG	AA	GG	GG	GG	AT	AA	GG	AA	AG
209	203	193.396	28.02	28.493	CC	GG	AA	AA	CG	GG	CG	AA	AA	AA	AA	GG	AA	AA	GG	TT	AC	CC	AA	CC	AG	GG	GG	AA	AA	CC	GG	AA	GG	GG	AA	GG	AA	GG	CC	GG	AA	GG	GG	GG	TT	AA	AG	AG	AG
210	238	226.742	45.1	45.9177	AC	GG	AC	AA	CG	GG	CG	AA	AA	AA	AA	GG	AA	AA	GG	TT	AC	CC	AA	CG	AG	GG	AA	AA	AA	CC	GG	CC	AG	GG	AA	GG	AA	GG	CC	GG	AA	GG	GG	GG	AT	AG	GG	GG	AG
212	196	187.474	28.45	28.5781	AC	GG	AC	AG	CG	GG	CG	AA	AA	AA	AA	GG	AA	AA	GG	TT	AC	CC	AA	CG	AG	GG	AG	AG	AC	CC	AG	CC	AG	GG	AA	GG	AA	GG	CC	GG	AA	GG	GG	GG	AT	AA	AG	GG	AG
213	196	189.772	62.86	62.9568	AC	GG	AC	AA	CG	GG	CG	AA	AA	AA	AA	GG	AA	AA	GG	TT	AC	CC	AA	CG	AG	GG	AA	AA	AA	CC	GG	CC	AG	GG	AA	GG	AA	GG	CC	GG	AA	GG	GG	GG	AT	AG	GG	GG	AG
214	266	259.437	13.83	14.3868	AC	GG	AA	AA	CG	GG	CG	AA	AA	AA	AG	GG	AA	AA	GG	TT	AC	CC	AG	CG	AG	GG	AA	AA	AA	CC	GG	CC	AG	GG	AG	GG	AA	GG	CC	GG	AA	GG	GG	GG	TT	AA	GG	GG	AG
215	217	207.802	5.84	6.5966	CC	GG	AA	AA	CG	GG	CG	AA	AA	AA	AG	GG	AA	AA	GG	AT	AA	CC	AA	CG	AG	GG	AG	AA	AA	CC	GG	CC	GG	GG	AA	GG	AA	GG	CC	GG	AA	GG	GG	GG	TT	AA	AG	GG	AG
216	252	243.159	14.4	15.3927	AC	GG	AA	AG	CC	GG	CG	AA	AA	AA	AA	GG	AA	AA	GG	TT	AC	CC	AA	CG	AG	GG	AG	AA	AC	CG	GG	CC	GG	GG	AG	GG	AA	GG	CC	GG	AA	GG	GG	GG	AT	AA	GG	AG	AG
218	280	272.033	37.52	38.5888	CC	AG	AA	AG	CG	GG	CG	AA	AA	AG	GG	GG	AG	AA	GG	TT	AC	CC	AA	CG	AG	GG	GG	AG	AA	CC	AG	CC	AG	GG	AA	GG	AA	GG	CC	GG	AA	GG	GG	GG	AT	AA	GG	GG	AG
219	196	189.548	17.42	20.0316	AC	GG	AA	GG	CG	GG	CG	AA	AA	AA	AG	GG	AA	AA	GG	TT	AC	CC	AG	CG	AG	GG	AG	GG	AA	CC	AA	CC	GG	GG	AA	GG	AA	GG	CC	GG	AA	GG	GG	GG	TT	GG	GG	AG	AG
220	273	263.8	28.53	28.9666	AC	GG	AA	AA	CG	GG	CG	AA	AA	AA	AG	GG	AA	AA	GG	TT	AC	CC	AA	CG	AG	GG	AG	AG	AA	CG	AG	CC	GG	AA	AA	GG	AG	GG	CC	GG	AG	GG	GG	GG	TT	AG	AG	GG	AG
221	266	256.82	36.92	37.652	AA	AG	AC	GG	CG	GG	CG	AA	AA	AA	AA	GG	AA	AA	GG	TT	AC	CC	AG	CG	AG	GG	AG	AG	AA	CG	AG	AC	??	GG	AA	GG	AA	GG	CC	GG	GG	GG	GG	GG	??	AA	GG	GG	AG
222	266	257.866	51.37	51.9139	AC	AG	AC	AA	??	GG	CG	AA	AA	AA	AG	GG	AA	AA	GG	TT	AC	CC	AA	CC	AG	GG	GG	AG	AA	CC	AG	CC	GG	GG	AG	GG	AA	GG	CC	GG	AA	GG	GG	GG	AT	AA	GG	AG	AG
224	196	184.274	56.81	58.2615	AC	GG	AC	GG	CG	GG	CG	AA	AA	AA	AA	GG	AA	AA	GG	TT	AC	CC	AG	CG	AG	GG	AG	AA	AC	CG	GG	CC	GG	GG	AA	AG	AA	GG	CC	GG	AA	GG	GG	GG	AT	AG	AG	AG	AG
225	280	270.289	29.05	31.7716	AC	GG	AA	GG	CG	GG	CG	AA	AA	AA	GG	GG	AA	AA	GG	TT	AC	CC	AA	CC	GG	GG	AG	AA	AA	CC	GG	CC	GG	??	AA	AG	AA	GG	CC	GG	AG	GG	GG	GG	TT	AG	AG	GG	AG
226	217	205.088	52.26	52.6949	AC	GG	AA	??	CG	GG	CG	AA	AA	AA	AA	GG	AA	AA	GG	TT	AC	CC	AA	CG	GG	GG	AA	AA	AA	CC	GG	CC	GG	AG	AA	AG	AA	GG	CC	GG	AG	GG	GG	GG	TT	GG	AG	AG	AG
227	217	207.494	55.19	55.6415	AC	GG	AA	GG	CC	GG	CG	AA	AA	AA	GG	GG	AG	AA	GG	TT	AC	CC	AA	CG	AG	GG	AG	AA	AA	CC	GG	CC	AG	GG	AA	GG	AA	GG	CC	AG	AG	GG	GG	GG	TT	AG	??	AG	AG
228	266	257.258	52.15	53.4757	CC	GG	AA	AA	CG	GG	CG	AA	AA	AG	GG	GG	AA	AA	AG	AT	AC	CC	AA	CG	AG	GG	AG	AA	AA	CC	GG	CC	AG	AG	AA	AG	AA	GG	CC	GG	AA	GG	GG	GG	AT	AG	GG	GG	AG
229	266	256.331	38.53	39.2356	AC	GG	AA	AG	CG	GG	CG	AA	AA	AA	AG	GG	AA	AA	GG	TT	AC	CC	AA	CC	AG	GG	AG	AA	AA	CC	GG	CC	GG	GG	AA	AG	AA	GG	CC	GG	AG	GG	GG	GG	TT	GG	AG	AG	AG
231	280	270.866	46.73	46.9007	AC	GG	AC	AG	CG	GG	CG	AA	AA	AA	AG	GG	AA	AA	GG	TT	AC	CC	AA	CC	AG	GG	AG	AA	AA	CC	GG	CC	AG	GG	AA	GG	AA	GG	CC	AG	AA	GG	GG	AG	TT	AA	GG	GG	AG
232	329	319.891	41.08	41.0893	AA	GG	AA	AG	CG	GG	CG	CC	AA	AA	AG	GG	AG	AA	AG	TT	AC	CC	AA	CG	AG	GG	AA	AA	AA	CC	GG	CC	AG	GG	AA	GG	AA	GG	CC	GG	GG	GG	GG	GG	AT	AG	AG	GG	AG
233	280	268.738	49.03	49.0456	AC	AG	AC	GG	CG	GG	CG	AA	AA	AA	AG	GG	AA	AA	GG	TT	AC	CC	AA	CG	AG	GG	AG	GG	AA	CC	AA	CC	GG	GG	AA	GG	AA	GG	CC	AA	AG	AG	GG	GG	AT	AA	AG	GG	AG
236	329	319.287	51.22	51.3993	AC	GG	AA	AG	CG	GG	CG	AA	AA	AA	AG	GG	AA	AA	GG	TT	AC	CC	AA	CG	AG	GG	AA	AG	AA	CC	AG	CC	GG	GG	AA	AG	AA	GG	CC	GG	AG	GG	GG	GG	AT	AG	GG	GG	AG
237	266	256.45	54.91	55.7293	AC	GG	AA	AG	CG	GG	CG	AA	AA	AA	AG	GG	AA	AA	GG	TT	AC	CC	AA	CG	AG	GG	AA	AA	AA	CC	GG	CC	GG	GG	AG	GG	AA	GG	CC	GG	AG	GG	GG	GG	AT	AG	GG	GG	AG
238	329	319.45	41.05	41.094	CC	GG	AC	AA	CC	AG	CG	AA	AA	AA	AG	GG	AA	AA	GG	TT	AC	CC	AA	CC	AG	GG	AG	AA	AA	CC	GG	CC	GG	GG	AA	GG	AA	GG	CC	AG	AA	GG	GG	GG	AT	AG	GG	GG	AG
239	280	293.477	66.8	70.8075	CC	GG	AC	AG	CG	GG	CG	AA	AA	AA	AA	GG	AA	AA	GG	TT	CC	CC	AA	CG	AG	AG	AG	AA	AA	CG	GG	CC	GG	AG	AG	AG	AA	GG	CC	GG	AA	GG	GG	GG	AT	AA	AG	GG	AG
240	280	275.71	62.99	63.4794	AC	GG	AA	GG	CC	AG	CG	AA	AA	AA	AG	GG	AA	AA	GG	TT	AC	CC	AA	CC	AG	GG	AA	AA	AA	??	GG	AC	??	GG	AA	GG	AA	GG	CC	GG	AG	GG	AG	GG	AT	AG	GG	GG	AG
241	203	195.048	18.47	18.9808	AC	GG	AA	AG	CG	AG	CG	AA	AA	AA	AG	GG	AA	AA	GG	TT	AA	CC	AA	CG	AG	GG	AA	AA	AA	CC	GG	CC	GG	AG	AA	AA	AA	GG	CC	AG	AG	GG	AG	AG	TT	AG	??	GG	AG
242	273	261.616	59.4	59.9567	AC	GG	AA	GG	CG	GG	GG	AA	AA	AA	AA	GG	AG	AA	GG	TT	AC	CC	AA	CG	AG	GG	AG	AA	AA	CC	GG	CC	AG	GG	AA	GG	AA	GG	CC	GG	AG	GG	GG	GG	AT	AG	AG	GG	AG
243	189	179.619	42.68	42.8362	AC	GG	AA	GG	CG	GG	CG	AA	AA	AA	AG	GG	AA	AA	GG	TT	AC	CC	AA	GG	AG	GG	AG	AG	AA	CC	AG	CC	??	GG	AA	GG	AA	GG	CC	GG	AG	GG	AG	GG	TT	AA	??	GG	AG
245	189	179.494	52.72	52.8629	AA	GG	AA	GG	CG	GG	CG	AA	AA	AA	AG	GG	AA	AA	GG	TT	AC	CC	AA	CG	AG	GG	AG	AA	AA	CC	GG	CC	AG	GG	AA	AG	AA	GG	CC	GG	GG	GG	AG	GG	TT	GG	AG	GG	AG
246	266	256.516	67.12	67.1277	AA	GG	AA	GG	CG	GG	CG	AA	AA	AA	AG	GG	AA	AA	GG	TT	AC	CC	AA	CG	AG	GG	GG	AG	AA	CC	AG	CC	??	GG	AA	GG	??	GG	CC	GG	GG	GG	AG	GG	TT	AG	GG	GG	AG
247	280	271.583	71.81	71.9529	CC	GG	AA	GG	CC	GG	CG	AA	AA	AA	AG	GG	GG	AA	GG	TT	AC	CC	AA	CC	AG	GG	AA	AA	AA	CG	GG	CC	AG	GG	AA	AG	AA	GG	CC	GG	AA	GG	GG	AG	AT	GG	??	GG	AG
248	294	295.814	51.13	51.2729	CC	GG	AC	GG	CC	GG	CG	AA	AA	AA	AG	GG	AG	AA	GG	TT	AC	CC	AA	CG	AG	GG	AG	AG	AA	CG	AG	CC	GG	AG	AA	AG	AA	CG	CC	GG	AA	GG	GG	GG	AT	AG	AG	GG	AG
249	266	259.18	42.12	61.5089	CC	GG	AC	??	CC	GG	CG	AA	AA	AA	AA	GG	GG	AA	GG	TT	AC	CC	AA	CC	AG	GG	AA	AG	AA	CC	AG	CC	AG	GG	AA	GG	AA	GG	CC	GG	AA	GG	GG	AG	AT	GG	GG	GG	AG
250	280	271.823	55.33	59.8595	AA	GG	AA	GG	CC	GG	CG	AC	AA	AA	AG	GG	GG	AA	GG	TT	AC	CC	AA	CC	AG	GG	AA	AG	AA	CG	AG	CC	GG	GG	AA	AG	AA	CG	CC	GG	GG	GG	GG	AG	TT	AG	GG	GG	AG
251	329	320.939	58.93	60.3931	AC	GG	AC	AG	CC	GG	CG	AA	AA	AA	AG	GG	GG	AA	GG	TT	AC	CC	AA	CG	AG	GG	AG	AA	AA	CC	GG	CC	GG	AG	AA	GG	AA	CG	CC	GG	AG	GG	GG	GG	AT	AA	GG	GG	AG
252	280	277.096	58.71	59.1645	AC	GG	AA	AG	CC	GG	CG	AA	AA	AA	AA	GG	AG	AA	GG	TT	AC	CC	AA	CG	AG	GG	AG	AG	AA	CC	AG	CC	GG	GG	AA	GG	AA	GG	CC	GG	AG	GG	GG	GG	AT	AG	AG	GG	AG
253	273	263.998	63.75	64.0316	CC	GG	AA	GG	CC	GG	CG	AA	AA	AA	AA	GG	GG	AA	GG	TT	AC	CC	AA	CG	AG	GG	GG	AG	AA	CC	AG	CC	GG	GG	AA	AG	AA	CC	CC	GG	AA	GG	GG	GG	AT	AA	??	GG	AG
254	273	262.988	18.43	18.7709	AC	GG	AA	AG	CC	GG	CG	AA	AA	AA	AG	GG	AG	AA	GG	TT	CC	CC	AA	CG	AG	GG	AA	AG	AA	CC	AG	CC	GG	GG	AA	GG	AA	CG	CC	GG	AG	GG	GG	GG	TT	AG	??	GG	AG
255	329	321.281	59.83	60.0093	AC	GG	AC	AG	CG	GG	CG	CC	AA	AA	AA	GG	AA	AA	GG	TT	AC	CC	AA	CC	AG	GG	AG	AA	AA	CC	GG	CC	AG	GG	AA	GG	AA	GG	CC	GG	AA	GG	GG	GG	TT	AG	AG	GG	AG
256	301	293.315	49.6	49.7974	AA	GG	AA	AG	CG	GG	CG	AC	AA	AA	AA	GG	AG	AA	GG	TT	AC	CC	AA	CC	AG	GG	AG	AA	AA	CC	GG	CC	GG	GG	AA	GG	AA	GG	CC	GG	GG	GG	GG	GG	TT	AG	AA	GG	AG
257	245	236.218	55.85	56.9398	AC	GG	AA	AG	CG	GG	CG	AA	AA	AA	AG	GG	AA	AA	GG	TT	AC	CC	AA	GG	AG	GG	AA	AG	AA	CC	AG	CC	GG	GG	AA	GG	AA	GG	CC	GG	AG	GG	GG	GG	TT	AA	??	GG	AG
258	189	180.324	49.18	58.6996	AC	GG	AA	AA	CG	GG	CG	AA	AA	AA	AA	AA	AA	AA	GG	TT	AC	CC	AG	CG	AG	GG	GG	AG	AA	CC	AG	CC	GG	AG	AA	GG	AA	CG	CC	GG	AG	GG	GG	GG	TT	AG	GG	GG	AG
259	196	205.559	62.26	62.8372	AC	GG	AA	AA	CG	GG	CG	AA	AA	AA	AA	AG	AA	AA	GG	AT	AC	CC	AA	CG	AG	GG	AG	AG	AA	CG	AG	CC	GG	GG	AA	GG	AA	GG	CC	GG	AG	GG	GG	GG	TT	AG	GG	GG	AG
260	189	202.312	68.01	69.2866	CC	GG	AA	AA	CG	GG	CG	AA	AA	AA	AA	AG	AG	AA	GG	AT	AC	CC	AA	CG	AG	GG	AA	AA	AA	CC	GG	CC	GG	AG	AA	GG	AA	GG	AC	GG	AA	GG	GG	GG	TT	AA	AG	GG	AG
261	189	200.995	31.94	33.3204	CC	GG	AA	AA	CG	GG	CG	AA	AA	AA	AA	GG	AG	AA	AG	AT	AC	CC	AG	CC	AG	GG	AG	AG	AA	CC	AG	CC	AG	AG	AA	GG	AA	GG	CC	GG	AA	GG	GG	GG	TT	AG	GG	AG	AG
262	189	201.719	37.47	41.3184	CC	GG	AA	GG	CC	GG	CG	AA	AA	AA	AA	GG	AA	AA	AG	TT	AC	CC	AG	CG	AG	GG	AA	AA	AA	CC	GG	CC	GG	GG	AG	GG	AA	CG	CC	AG	AA	GG	GG	GG	AT	AG	AG	GG	AG
263	189	199.452	45.31	45.9083	AC	GG	AA	AG	CG	GG	CG	AA	AA	AA	AA	AG	AA	AA	GG	TT	CC	CC	AG	CG	AG	GG	AG	AG	AA	CG	AG	CC	GG	GG	AG	GG	AA	GG	CC	GG	AG	GG	GG	GG	TT	AA	??	GG	??
264	196	208.236	52.31	53.911	CC	GG	AC	AG	CG	GG	CG	AA	AA	AG	AA	AG	AA	GG	GG	TT	AC	CC	AA	CG	AG	GG	AG	AA	AA	CG	GG	AC	GG	GG	AG	AG	AA	CG	CC	GG	AA	GG	GG	GG	AT	GG	GG	AG	AG
266	189	202.427	50.13	51.791	CC	GG	AA	AA	CG	AG	CG	AA	AA	AA	AG	GG	AA	AA	GG	TT	AC	CC	AA	CG	AG	GG	AG	??	AC	CC	GG	CC	AG	GG	AA	AG	AA	GG	CC	GG	AA	GG	GG	GG	TT	AG	AG	GG	AG
267	189	188.833	42.41	44.0974	AC	GG	AA	AA	CG	GG	CG	AA	AA	AA	AA	GG	AA	AA	GG	AA	AC	CC	GG	CG	AG	GG	AG	AA	AC	CC	GG	AC	AG	GG	AA	GG	AA	GG	CC	GG	AA	GG	GG	GG	TT	AA	AG	GG	AG
268	189	194.08	54.34	55.1231	AC	GG	AA	AA	CG	GG	CG	AA	AA	AA	AG	AG	AA	AA	GG	TT	AC	CC	AG	GG	AG	GG	GG	AG	AC	CC	AG	CC	GG	GG	AG	GG	AA	GG	CC	GG	AG	GG	GG	GG	??	AA	GG	GG	AG
269	189	199.212	0	0.873729	CC	GG	AA	AA	CC	GG	CG	AA	AA	AA	AA	GG	AA	AG	GG	AT	AC	CC	AA	CG	AG	GG	GG	AG	AA	CC	AG	CC	??	GG	AA	GG	AA	GG	CC	GG	AA	GG	GG	GG	TT	AG	GG	GG	AG
270	189	204.343	8.33	24.4429	AC	GG	AA	AA	CG	GG	CG	AA	AA	AA	AA	GG	AA	AA	GG	TT	AC	CC	AG	CG	GG	GG	AG	AA	AA	CC	GG	CC	GG	GG	AA	GG	AA	GG	CC	GG	AA	GG	GG	GG	TT	GG	AG	GG	AG
271	189	202.285	9.52	28.764	AC	GG	AA	AA	CG	GG	CG	AA	??	AA	AG	GG	AA	AA	GG	AT	AC	CC	AG	CG	AG	GG	GG	GG	??	CC	AG	AC	AG	AG	AA	AG	AA	GG	CC	GG	AG	GG	GG	GG	AT	AA	GG	AG	GG
272	196	208.612	0.92	19.6755	AA	GG	AA	AA	CG	GG	CG	AA	AA	AA	AG	GG	AG	AG	GG	TT	AC	CC	AA	CG	AG	GG	AA	AA	AA	CC	GG	CC	GG	AA	AA	AA	AA	CG	CC	GG	GG	GG	GG	GG	AT	AG	GG	GG	AG
273	189	192.774	10.18	28.8905	CC	GG	AA	GG	CG	GG	CG	AA	AA	AA	AA	GG	AA	AA	AG	TT	AC	CC	AA	CG	AG	GG	AG	AA	AC	CC	GG	CC	GG	AA	AA	GG	AA	GG	CC	AG	AA	GG	GG	GG	TT	AG	AG	AG	AG
274	189	198.153	0.31	18.6534	CC	GG	AA	GG	CG	GG	GG	AA	AA	AA	GG	GG	AA	AA	GG	TT	AC	CC	AA	CG	AG	GG	AG	AA	CC	CC	GG	CC	GG	AA	AA	GG	AA	GG	CC	AG	AA	GG	GG	GG	??	AG	AG	AA	AG
275	189	201.168	8.05	26.9737	CC	GG	AA	AA	CG	GG	CG	AA	AA	AA	AA	GG	AA	AA	GG	TT	AC	CC	AA	CG	AG	GG	AA	AA	AC	CG	GG	CC	GG	AG	AA	GG	AA	GG	CC	GG	AA	GG	GG	GG	AT	AG	AG	GG	AG
276	189	198.715	8.12	27.4709	CC	GG	AA	AA	CC	GG	CG	AA	AA	AA	AA	GG	AA	AA	AG	TT	AC	CC	AG	CG	AG	GG	AG	AA	AC	CC	GG	AC	GG	AG	AA	GG	AA	GG	CC	GG	AA	GG	GG	GG	TT	AG	AG	GG	AG
277	189	199.25	39.78	47.6883	AC	GG	AA	GG	CG	GG	GG	AA	AA	AA	AA	GG	AA	AA	GG	TT	AC	CC	AA	CG	AG	GG	AG	AG	AC	CG	AG	CC	AG	AG	AA	GG	AA	GG	CC	AG	AG	GG	GG	GG	TT	AA	AG	GG	AG
278	189	202.184	4.98	17.3339	AC	GG	AA	AG	CG	GG	CG	AA	AA	AA	AG	GG	AA	AA	GG	TT	AC	CC	AA	CG	AG	GG	GG	AG	AC	CG	AG	CC	GG	GG	AA	GG	AA	GG	CC	AG	AG	AG	GG	GG	AT	GG	AG	GG	AG
279	189	202.369	0	18.5093	CC	GG	AA	AA	CG	GG	GG	AA	AA	AA	AG	GG	AG	AG	GG	TT	AC	CC	AA	CG	AG	GG	AG	GG	AA	CC	AA	CC	GG	AG	AA	GG	AA	GG	CC	GG	AA	GG	GG	GG	AT	AA	GG	GG	AG
280	189	186.029	4.14	23.2422	AC	GG	AA	AA	CG	GG	CG	AA	AA	AA	AA	AG	AA	AA	AG	TT	AC	CC	AG	CG	AG	GG	AA	AA	AC	CC	GG	CC	GG	AG	AA	GG	AA	GG	CC	GG	AA	GG	GG	GG	AT	AA	AG	AG	AG
281	189	201.409	8.61	27.8421	CC	GG	AA	AG	CG	GG	CG	AA	AA	AA	AG	AG	AA	AA	GG	TT	AC	CC	AA	CC	AG	GG	GG	AA	AC	CC	GG	CC	GG	AA	AA	GG	AA	GG	CC	GG	AA	GG	GG	GG	TT	AG	AG	GG	AG
282	189	201.642	10.1	28.768	CC	GG	AA	AA	CG	GG	CG	AA	AA	AA	AA	AG	AA	AA	AG	TT	AC	CC	AG	CG	AG	GG	AG	GG	AA	CC	AA	CC	GG	AA	AA	GG	AA	GG	CC	AG	AA	GG	GG	GG	TT	AG	GG	GG	AG
283	189	201.674	14.98	26.2595	AC	GG	AC	??	CG	GG	CG	AA	AA	AG	AA	GG	AA	AG	GG	TT	AC	CC	AA	CG	AG	GG	AG	GG	AA	CC	AA	CC	GG	AA	AA	GG	AA	GG	CC	AG	AG	GG	GG	GG	TT	GG	AG	GG	AG
284	189	194.517	1.85	19.4719	AC	GG	AC	AG	CG	GG	CG	AA	AA	AA	AA	GG	AA	AG	GG	TT	AC	CC	AA	CG	AG	GG	AG	GG	AC	CC	AA	CC	GG	GG	AA	GG	AA	GG	CC	GG	AG	GG	GG	GG	AT	AG	AG	GG	AG
285	189	190.631	6.28	24.5673	AC	GG	AA	AA	CG	GG	CG	AA	AA	AA	AA	GG	AA	AA	GG	TT	AC	CC	AA	CC	AG	GG	AG	AA	AC	CC	GG	CC	AG	GG	AA	GG	AA	GG	CC	AG	AG	GG	GG	GG	AT	AA	AG	GG	AG
286	189	204.52	0.75	16.9916	AC	GG	AC	GG	CG	GG	CG	AA	AA	AA	AA	GG	AG	AA	GG	TT	AC	CC	GG	CG	AG	GG	GG	AG	AA	CC	AG	CC	GG	GG	AA	AG	AA	GG	CC	AG	AG	GG	GG	GG	AT	AA	AG	GG	AG
287	196	209.115	8.79	25.4594	AC	GG	AA	AG	CC	GG	CG	AA	AA	AA	AA	GG	AA	AA	GG	TT	AC	CC	AG	GG	AG	GG	GG	AG	AC	CG	AG	CC	GG	GG	AA	GG	AA	GG	CC	AG	AG	GG	GG	GG	AT	AA	AG	GG	AG
288	189	198.319	0	19.1432	CC	GG	AA	AG	CG	GG	CG	AA	AA	AA	AA	GG	AA	AA	GG	TT	AC	CC	AA	CG	AG	GG	AG	AG	AA	CC	AG	CC	AG	AG	AA	GG	AA	GG	AC	GG	AA	GG	AG	GG	AT	AG	??	GG	AG
289	224	227.742	10.28	29.5766	AC	GG	AA	AA	CG	AG	CG	AA	AA	AG	AA	AG	AA	AA	GG	AT	AC	CC	AA	CG	AG	GG	AA	AA	AA	CC	GG	CC	??	GG	AA	GG	AA	GG	CC	GG	AG	GG	GG	GG	AT	AA	GG	GG	GG
290	203	216.342	11.22	16.8547	AC	GG	AA	GG	CG	GG	CG	AA	AA	AA	AA	AG	AA	AA	GG	TT	CC	CC	AG	CG	AG	GG	AG	AG	AA	CG	AG	CC	GG	GG	AG	GG	AA	CG	AC	GG	AG	GG	GG	GG	TT	AG	GG	GG	AG
291	189	200.697	10.85	29.3465	CC	GG	AA	AG	CG	GG	CG	AA	AA	AA	AG	GG	AA	AA	GG	TT	AC	CC	AA	CG	AG	GG	GG	GG	AA	CC	AA	CC	AG	AG	AA	GG	AA	GG	AC	GG	AA	GG	GG	GG	AT	AG	AG	AG	AG
293	189	200.864	1.88	20.5632	CC	GG	AC	AA	CG	GG	CG	AA	AA	AA	AA	AG	AA	AA	AG	TT	AC	CC	AA	CG	AG	GG	AG	AA	AC	CG	GG	CC	GG	GG	AA	GG	AA	GG	AC	GG	AA	GG	GG	GG	TT	AA	GG	AG	AG
294	189	200.716	12.41	31.1212	CC	GG	AA	AG	CG	GG	CG	AA	AA	AA	AA	AG	AA	AA	GG	TT	CC	CC	AA	CG	AG	GG	AG	GG	AA	CC	AA	CC	GG	GG	AA	GG	AA	GG	AC	GG	AA	GG	GG	GG	TT	AA	AG	GG	AG
295	224	233.438	10.75	23.4236	CC	GG	AC	AA	CG	GG	CG	AA	AA	AA	AA	GG	AA	AA	GG	TT	AC	CC	AA	CG	AG	GG	AG	AA	AC	CC	GG	CC	AG	GG	AA	GG	AA	GG	CC	AG	AA	GG	GG	GG	TT	AA	AG	AA	AG
296	196	207.855	3.3	10.9408	CC	GG	AA	AA	CG	GG	CG	AA	AA	AA	AA	GG	AA	AA	GG	TT	AC	CC	AA	CG	AG	GG	GG	AG	AC	CC	AG	CC	AG	GG	AA	GG	AA	GG	CC	AG	AA	GG	GG	GG	TT	AA	AG	AA	AG
297	196	210.334	7.41	26.6591	CC	GG	AC	AG	CG	GG	CG	AA	AA	AA	AA	GG	AA	AG	GG	TT	AC	CC	AA	GG	AG	GG	GG	AG	AC	CC	AG	CC	GG	AG	AA	AG	AA	CG	CC	AG	AA	GG	GG	GG	TT	AA	AG	AG	AG
298	189	200.857	5.47	24.5555	CC	GG	AC	AG	CG	GG	CG	AA	AA	AA	AA	AG	AA	AA	GG	TT	CC	CC	AA	CG	AG	GG	GG	AG	AC	CG	AG	CC	GG	GG	AA	GG	AA	GG	CC	GG	AA	GG	GG	GG	TT	AA	GG	AG	AG
299	224	235.777	5.51	23.0301	CC	GG	AA	AG	CG	GG	CG	AA	AA	AA	AA	GG	AA	AG	GG	TT	AC	CC	AA	GG	AG	GG	GG	AA	CC	CC	GG	CC	GG	GG	AA	AG	AA	GG	CC	AG	AA	GG	GG	GG	TT	AA	AG	AA	AG
300	196	205.414	7.85	19.1047	CC	GG	AA	AG	CG	GG	CG	AA	AA	AA	AA	AG	AA	AA	GG	TT	AC	CC	AG	GG	AG	GG	AG	AG	AC	CG	AG	AC	AG	AG	AA	GG	AA	GG	AC	GG	AA	GG	GG	GG	AT	AA	AG	GG	AG
301	189	200.803	0	19.2736	CC	GG	AA	AG	CG	GG	CG	AA	AA	AG	AA	AG	AA	AA	GG	AT	AC	CC	AG	CG	AG	GG	GG	AG	AA	CG	AG	AC	AG	AG	AA	GG	AA	GG	AC	GG	AA	GG	GG	GG	TT	AA	AG	GG	AG
302	196	207.799	0.21	17.8738	CC	GG	AA	AG	CG	GG	CG	AA	AA	AG	AG	GG	AA	AA	GG	AT	AC	CC	AG	GG	AG	GG	AG	GG	AA	CG	AA	AC	AG	GG	AA	GG	AA	GG	AC	GG	AA	GG	GG	GG	AT	AA	AG	GG	AG
303	203	217.132	1.37	19.0455	CC	GG	AC	AA	CG	GG	CG	AA	AA	AA	AA	GG	AA	AA	GG	AA	AC	CC	AG	CG	AG	GG	AG	GG	AA	CG	AA	CC	GG	AG	AA	GG	AA	GG	CC	GG	AA	GG	GG	GG	AT	AA	AG	GG	AG
304	196	206.84	19.45	37.0659	CC	GG	AC	GG	CG	GG	CG	AA	AA	AA	AA	GG	AA	AA	GG	TT	CC	CC	AA	CG	AG	GG	AG	GG	CC	CC	AA	CC	AG	GG	AA	GG	AA	GG	CC	GG	AA	GG	GG	GG	AT	AA	GG	GG	AG
305	196	205.72	1.67	19.461	CC	GG	AA	GG	CG	GG	CG	AA	AA	AA	AA	AG	AA	AA	GG	TT	AC	CC	AA	CG	AG	GG	AG	GG	CC	CG	AA	CC	??	GG	AA	GG	AA	CG	CC	GG	AA	GG	GG	GG	TT	AA	GG	GG	AG
306	189	200.694	3.97	21.9825	CC	GG	AA	AG	CG	GG	CG	AA	AA	AA	AA	GG	AA	AA	GG	TT	AC	CC	AA	CG	AG	GG	AA	GG	CC	CG	AA	CC	GG	AG	AA	GG	AA	GG	CC	GG	AA	GG	GG	GG	TT	AA	GG	GG	AG
307	189	200.441	0	17.7926	CC	GG	AA	??	CG	GG	CG	AA	AA	AA	AG	GG	AA	AA	GG	TT	AC	CC	AA	CG	AG	GG	AG	AG	AA	CG	AG	CC	AG	GG	AA	GG	AA	GG	CC	GG	AA	GG	GG	GG	AT	AG	AG	GG	AG
308	189	200.653	31.33	49.055	AA	GG	AC	??	CG	GG	CG	AA	AA	AA	AA	GG	AA	AA	GG	TT	AC	CC	AA	CG	AG	GG	GG	AG	AA	CG	AG	CC	GG	AG	AG	GG	AA	GG	CC	AG	GG	GG	GG	GG	AT	AG	AG	AG	AG
309	203	214.798	10.9	28.6465	AC	GG	AC	AG	CG	GG	CG	AA	AA	AA	AG	AG	AA	AA	GG	TT	AC	CC	AA	CG	AG	GG	GG	AG	AC	CC	AG	CC	AG	GG	AA	AG	AA	GG	AC	GG	AG	GG	GG	GG	TT	AA	AG	GG	AG
310	196	209.884	9.76	27.5032	CC	GG	AC	AG	CG	GG	CG	AA	AA	AA	AG	GG	AA	AA	GG	TT	AC	CC	AA	CG	AG	GG	AG	AA	AA	CG	GG	CC	AG	GG	AA	GG	AA	GG	CC	GG	AA	GG	GG	GG	TT	AA	AG	AG	AG
311	203	214.594	2.08	19.929	CC	GG	AA	AG	CG	GG	CG	AA	AA	AG	AA	GG	AA	AA	GG	TT	CC	CC	AG	CG	AG	GG	GG	AA	AA	CC	GG	CC	AG	GG	AA	GG	AA	GG	CC	GG	AA	GG	GG	GG	TT	AA	AG	GG	AG
312	189	200.785	3.87	20.8916	CC	GG	AC	AA	CG	GG	CG	AA	AA	AG	AG	GG	AA	AA	GG	TT	CC	CC	AA	CG	AG	GG	GG	AG	AC	CG	AG	CC	GG	AA	AA	GG	AA	GG	AC	GG	AA	GG	GG	GG	AT	AA	AG	AG	AG
313	189	182.588	9.27	25.3547	CC	GG	AA	GG	CG	AG	CG	AA	AA	AG	AG	GG	AA	AA	GG	TT	AC	AA	AA	GG	AG	GG	AG	AG	AA	CG	AG	CC	AG	AG	AA	GG	AA	CC	CC	GG	AA	GG	GG	GG	TT	AG	AG	GG	AG
315	189	200.781	19.85	37.5106	CC	GG	AC	AA	CG	GG	CG	AA	AA	AA	AA	AG	AA	AA	GG	TT	AC	CC	AA	CG	AG	GG	AG	AG	AC	CC	AG	CC	??	GG	AA	GG	AA	CG	CC	GG	AA	GG	GG	GG	AT	AA	AG	AG	AG
316	189	200.884	7.97	25.4274	CC	GG	AC	AG	CG	GG	CG	AA	AA	AA	AA	GG	AG	AA	GG	AT	CC	CC	AA	CG	AG	GG	GG	AG	AA	CC	AG	CC	AG	GG	AA	GG	AA	GG	CC	GG	AA	GG	GG	GG	TT	AG	AG	GG	AG
317	196	207.928	3.07	20.6943	CC	GG	AA	AG	CG	GG	CG	AA	AA	AA	AA	GG	AA	AA	GG	AT	AC	CC	AA	CC	AG	GG	AG	GG	AC	CC	AA	CC	AG	GG	AA	GG	AA	GG	CC	GG	AA	GG	GG	GG	AT	AG	AG	GG	AG
319	189	200.928	4.78	22.5216	CC	GG	AA	AA	CG	GG	CG	AA	AA	AA	AG	GG	AA	AA	GG	TT	AC	CC	AG	CG	AG	GG	GG	AG	AC	CG	AG	CC	??	GG	AA	GG	??	CG	CC	GG	AA	GG	GG	GG	AT	AA	GG	GG	AG
320	189	200.774	7.44	25.0876	CC	GG	AA	AA	CG	GG	CG	AA	AA	AA	AG	GG	AG	AA	GG	TT	AC	CC	AA	CG	AG	GG	GG	AA	CC	CC	GG	CC	AG	GG	AA	GG	AA	CG	CC	GG	AA	GG	GG	GG	AT	AA	AG	GG	AG
321	189	200.527	10.17	27.7464	AC	GG	AC	AG	CG	GG	CG	AA	AA	AA	AA	AG	AA	AA	GG	TT	AC	CC	AA	CG	AG	GG	GG	AG	AC	CC	AG	CC	AG	GG	AA	GG	AA	GG	CC	AG	AG	GG	GG	GG	AT	AA	AG	GG	AG
322	189	200.884	11.6	29.3365	AC	GG	AA	AA	CG	GG	CG	AA	AA	AA	AA	GG	AA	AA	GG	TT	AC	CC	AA	CG	AG	GG	AG	AG	AC	CG	AG	CC	AG	AG	AA	GG	AA	GG	CC	GG	AG	GG	GG	GG	AT	AA	AG	AG	AG
323	189	200.948	0.43	1.34861	CC	GG	AA	AG	CG	GG	CG	AA	AA	AA	AA	GG	AA	AA	GG	TT	AC	CC	AA	CC	AG	GG	AG	GG	AC	CC	AA	CC	AG	GG	AA	GG	AA	GG	CC	AG	AA	GG	GG	GG	AT	AA	AG	AG	AG
324	189	200.826	4.57	22.3128	CC	GG	AC	AA	CC	GG	CG	AA	AA	AA	AA	AG	AA	AA	GG	TT	AC	CC	AA	CG	AG	GG	AG	AG	AC	CG	AG	CC	GG	GG	AA	GG	AA	GG	CC	GG	AA	GG	GG	GG	AT	AA	AG	GG	AG
325	189	203.354	11.57	29.3825	CC	GG	AA	AG	CG	GG	CG	AA	AA	AA	AA	GG	AA	AA	GG	TT	AC	CC	AA	CC	AG	GG	AG	GG	AC	CC	AA	CC	AG	GG	AA	GG	AA	GG	CC	AG	AA	GG	GG	GG	AT	AA	GG	AG	AG
326	189	197.258	13.36	31.2088	CC	GG	AA	AA	CC	GG	CG	AA	AA	AA	AA	AG	AA	AG	AG	TT	AC	CC	AA	CC	AG	GG	AA	AA	AA	CC	GG	CC	AG	AA	AA	AA	AA	GG	CC	AG	AA	GG	GG	GG	TT	AA	GG	GG	AG
327	189	202.122	15.15	32.8453	CC	GG	AA	AG	CG	GG	CG	AA	AA	AA	AA	AG	AA	AA	GG	AT	??	CC	AG	CG	AG	GG	AG	AA	AC	??	GG	CC	AG	GG	AA	GG	AA	GG	CC	AA	AA	GG	GG	GG	TT	AG	GG	GG	AG
328	189	181.765	8.92	26.7688	AC	GG	AC	AG	CC	GG	CG	AA	AA	AA	AG	GG	AA	AA	GG	TT	AC	CC	AA	CG	AG	GG	AG	AA	AA	CC	GG	AC	GG	GG	AA	GG	AA	GG	CC	GG	AG	GG	GG	GG	AT	AA	AG	GG	AG
329	189	200.193	12.04	29.765	CC	GG	AC	AG	CG	GG	CG	AA	AA	AA	AA	AG	AA	AA	AA	TT	CC	CC	AA	CG	AG	GG	AG	AG	AC	CC	AG	CC	AG	AA	AA	AG	AA	GG	AC	GG	AA	AG	GG	GG	TT	AA	AG	AG	AG
330	189	199.319	10.07	27.6016	CC	GG	AA	AA	CG	GG	CG	AA	AA	AA	AG	GG	AA	AA	GG	TT	AC	CC	AA	CG	AG	GG	AG	GG	AC	CC	AA	CC	AG	AG	AA	AA	AA	GG	CC	GG	AA	AG	GG	GG	TT	AA	AG	GG	AG
331	189	202.299	13.1	30.9125	CC	AA	AC	AA	CG	GG	CG	AA	AA	AA	AA	AG	AA	AA	AG	TT	AC	CC	AA	CG	AG	GG	AA	AA	AC	CG	GG	CC	??	GG	AA	GG	AA	GG	CC	GG	AA	AG	GG	GG	TT	AA	GG	GG	AG
332	189	202.414	0	17.8653	CC	GG	AA	AA	CG	GG	CG	AA	AA	AA	AG	AA	AA	AA	AG	TT	AC	CC	AA	CG	AG	GG	AA	GG	AA	CC	AA	CC	AG	GG	AA	GG	AA	GG	CC	GG	AA	GG	GG	GG	AT	AG	AG	GG	AG
333	196	206.05	3.15	20.9163	CC	GG	AA	AG	CC	GG	CG	AA	AA	AA	AA	AG	AA	AA	AG	TT	AC	CC	AA	CG	AG	GG	AA	AA	AC	CC	GG	CC	GG	AA	AA	AG	AA	GG	CC	GG	AA	GG	GG	GG	AT	AA	??	GG	AG
334	196	209.111	0	18.029	CC	GG	AC	GG	CG	GG	CG	AA	AA	AA	AA	GG	AA	AA	GG	TT	AC	CC	GG	CG	AG	GG	AG	GG	AC	CC	AA	CC	GG	GG	AG	GG	AA	GG	CC	GG	AA	GG	GG	GG	TT	AG	GG	AG	AG
335	189	195.324	2.19	19.0534	AA	GG	AC	GG	CG	GG	CG	AA	AA	AA	AA	GG	AA	AA	AG	TT	CC	CC	AA	CC	AG	GG	AA	GG	AA	CG	AA	CC	AG	GG	AG	AG	AA	CG	CC	GG	GG	GG	GG	GG	TT	AG	AG	AG	AG
336	189	185.482	9.31	28.402	CC	AG	AA	AA	CG	GG	CG	AA	AA	AA	AG	GG	AA	AA	GG	TT	AC	CC	AG	CG	AG	GG	AA	AG	AC	CC	AG	CC	GG	GG	AA	GG	AA	GG	CC	AG	AA	GG	GG	GG	AT	AA	AG	GG	AG
337	189	202.22	12.7	30.1819	AC	GG	AA	AA	CG	GG	CG	AA	AA	AA	AG	AA	AA	AA	AG	TT	AC	CC	GG	CG	AG	GG	AG	AG	AC	CC	AG	AC	AG	AG	AA	GG	AA	GG	CC	GG	AA	GG	GG	GG	AT	AA	??	GG	AG
338	189	202.429	0.25	18.8115	AC	GG	AC	GG	CG	GG	CG	AA	AA	AA	GG	GG	AA	AA	GG	TT	AC	CC	AG	CG	AG	GG	AG	AA	AC	CG	GG	CC	AG	GG	AA	AG	AA	CG	CC	GG	AG	GG	GG	GG	AT	AA	GG	GG	AG
340	189	202.338	7.24	26.4789	CC	GG	AC	AG	CG	GG	CG	AA	AA	AA	AA	AA	AA	AA	GG	TT	AC	CC	AG	CC	AG	GG	AG	GG	AA	CC	AA	CC	AG	GG	AG	AG	AA	CG	CC	GG	AA	GG	GG	GG	AT	AA	AG	GG	AG
341	196	209.009	10.29	29.6278	CC	GG	AA	AG	CC	GG	CG	AA	AA	AG	AG	AG	AA	AA	GG	TT	AC	CC	AA	CG	AG	GG	GG	AG	AA	CC	AG	CC	GG	GG	AA	AG	AA	CG	CC	GG	AA	GG	GG	GG	AT	AG	AG	GG	AG
342	189	199.909	1.15	17.6752	CC	GG	AC	AG	CG	GG	CG	AA	AA	AA	AA	AA	AA	AA	GG	TT	AC	CC	AG	CC	AG	GG	AG	GG	AA	CC	AA	CC	AG	GG	AG	AG	AA	CG	CC	GG	AA	GG	GG	GG	AT	AA	AG	GG	AG
343	189	200.716	3.3	22.3741	CC	GG	AA	AG	CG	GG	GG	AC	AA	AA	AA	AG	AA	AA	GG	TT	AC	CC	AA	CG	AG	GG	AG	AA	AC	CC	GG	CC	??	GG	AA	GG	AA	GG	AC	GG	AA	GG	GG	GG	AT	AG	AG	GG	AG
344	203	213.993	7.41	20.8159	AC	GG	AA	AA	CG	GG	CG	AA	AA	AG	AA	GG	AA	AA	GG	TT	AC	CC	GG	CG	AG	GG	AG	AA	AC	CG	GG	CC	GG	GG	AA	AG	AA	GG	AC	GG	AG	GG	GG	GG	AT	AG	AG	GG	AG
345	189	202.387	11.31	16.4942	CC	GG	AA	GG	CG	GG	GG	AA	AA	AA	AA	GG	AA	AA	GG	TT	AC	CC	AG	CG	AG	GG	AG	AA	AC	CC	GG	CC	AG	AG	AA	GG	AA	GG	AC	GG	AA	GG	GG	GG	AT	AG	AG	AG	AG
346	196	205.547	8.17	27.3445	CC	GG	AA	GG	CG	GG	CG	AA	AA	AG	AG	GG	AA	AA	GG	TT	AC	CC	AG	CC	AG	GG	AA	AG	AA	CC	AG	CC	GG	GG	AA	GG	AA	GG	AC	GG	AA	GG	GG	GG	AT	GG	GG	GG	AG
347	189	202.166	1.71	21.0449	CC	GG	AA	AA	CG	GG	CG	AA	AA	AG	AG	GG	AA	AA	GG	TT	AC	CC	AG	CC	AG	GG	AG	GG	AA	CC	AA	CC	AG	GG	AG	AG	AA	CG	AC	GG	AA	GG	GG	GG	AT	AA	GG	AG	AG
348	196	208.809	9.12	28.41	AC	GG	AA	AG	CG	GG	CG	AA	AA	AA	AA	GG	AA	AA	GG	TT	AC	CC	GG	CG	AG	GG	AG	AG	AA	CG	AG	CC	GG	GG	AA	GG	AA	CG	CC	GG	AG	GG	GG	GG	AT	AG	GG	GG	AG
349	189	198.923	34.18	53.4535	CC	GG	AC	??	CG	GG	CG	AA	AA	AA	AA	AA	AA	AA	GG	TT	AC	CC	AA	CG	AG	GG	AA	GG	AC	CG	AA	CC	AG	GG	AA	GG	AA	CG	CC	GG	AA	AG	GG	GG	TT	AG	AG	AG	AG
350	224	237.147	13.54	32.5348	AC	GG	AC	AG	CG	GG	CG	AA	AA	AA	AA	AA	AA	AA	GG	TT	AC	CC	AA	CG	AG	GG	AG	AG	AC	CC	AG	CC	AG	AG	AA	GG	AA	GG	CC	AG	AG	AG	GG	GG	AT	AA	AG	GG	AG
352	189	204.357	5	24.09	CC	GG	AA	AG	CG	GG	CG	AA	AA	AA	AG	GG	AA	AG	GG	TT	AC	??	GG	CG	AG	GG	GG	AG	AC	CC	AG	AC	AG	AG	AA	AA	AA	GG	AC	GG	AA	GG	GG	GG	AT	AG	AG	GG	AG
353	189	200.059	10.71	28.6291	CC	GG	AA	AG	CG	GG	CG	AA	AA	AA	AA	AG	AA	AA	GG	TT	AC	CC	AG	CC	AG	GG	GG	AG	AA	CC	AG	CC	??	AA	AA	AA	AA	CG	CC	GG	AA	GG	GG	GG	AT	AA	AG	GG	AG
354	196	210.015	17.47	36.6325	CC	GG	AC	??	CG	GG	CG	AA	AA	AA	AA	AG	AG	AA	GG	TT	AC	CC	AG	CC	AG	GG	GG	AA	AA	CC	GG	AC	??	AA	AG	AA	AA	GG	AC	AG	AA	GG	GG	GG	AT	GG	AG	GG	AG
355	189	202.444	16.09	35.4047	CC	GG	AC	AG	CG	GG	CG	AA	AA	AA	GG	AG	GG	AA	GG	TT	AC	CC	GG	CC	AG	GG	GG	AG	AA	CC	AG	AC	??	AA	AA	AA	??	GG	CC	GG	AA	GG	GG	GG	AT	AA	AG	AG	AG
356	189	198.358	2.07	20.0122	CC	GG	AA	AA	CG	GG	CG	AA	AA	AA	AA	AG	AG	AG	GG	TT	AC	CC	GG	GG	AG	GG	AG	AG	CC	CC	AG	CC	AG	GG	AA	AG	AA	CG	CC	GG	AA	GG	GG	GG	TT	AA	AG	GG	AG
357	189	202.42	1.01	20.1383	CC	GG	AA	AA	CG	GG	CG	AA	AA	AA	AG	AG	AA	AG	GG	TT	AC	CC	AG	CG	AG	GG	AG	AA	AC	CC	GG	CC	AG	GG	AG	AA	??	GG	CC	AG	AA	GG	GG	GG	TT	AA	AG	GG	AG
358	189	200.84	6.76	25.5898	CC	GG	AA	AA	CG	GG	CG	AA	AA	AA	AA	AG	AA	AA	GG	TT	AC	CC	AG	CG	AG	GG	AG	AG	AC	??	AG	CC	AG	GG	AA	AG	??	GG	CC	GG	AA	GG	GG	GG	TT	AA	AG	AG	AG
359	189	202.407	9.05	23.6224	AC	AG	AA	AA	CG	GG	CG	AA	AA	AA	AA	GG	AG	AA	GG	TT	AC	CC	AA	GG	AG	GG	AG	AA	CC	??	GG	CC	GG	GG	AA	AG	??	CG	CC	GG	AG	GG	GG	GG	TT	AA	AG	AG	AG
360	189	202.208	10.13	29.2403	AC	AG	AA	AA	CG	GG	CG	AA	AA	AA	AA	GG	AG	AA	GG	TT	AC	CC	AG	CG	AG	GG	??	AA	AC	??	GG	CC	GG	GG	AA	AG	??	CG	CC	GG	AG	GG	GG	GG	AT	AA	AG	AG	AG
361	189	202.382	8.67	25.5944	AC	GG	AA	AG	CG	GG	CG	AA	AA	AA	AA	GG	AA	AA	GG	TT	AC	CC	AA	CC	AG	GG	AG	GG	CC	??	AA	CC	GG	AG	AA	AG	??	GG	AC	GG	AG	GG	GG	GG	AT	GG	AG	GG	AG
362	196	209.092	2.76	21.8193	AC	GG	AC	AG	CG	GG	CG	AA	AA	AA	AA	GG	AA	AA	GG	TT	AC	CC	AG	CG	AG	GG	GG	AA	CC	??	GG	CC	??	GG	AA	GG	??	CG	CC	GG	AG	AG	GG	GG	TT	AA	AG	GG	AG
363	189	199.895	7.31	26.527	CC	GG	AA	AA	CG	GG	CG	AA	AA	AA	AG	AG	AA	AA	GG	TT	AC	CC	AG	CG	AG	GG	AG	AA	AC	CG	GG	CC	AG	GG	AG	AG	AA	GG	CC	GG	AA	GG	GG	GG	AT	AG	GG	GG	AG
364	189	202.453	1.8	19.7921	AA	GG	AA	AA	CG	GG	CG	AA	AA	AA	AG	GG	AA	AA	GG	TT	AC	CC	AA	CG	AG	GG	AG	AG	AC	CG	AG	CC	AG	GG	GG	GG	AA	GG	CC	GG	GG	GG	GG	GG	AT	AA	AG	AG	GG
365	189	202.078	1.87	21.2341	CC	GG	AC	AG	CG	GG	CG	AA	AA	AA	GG	GG	AA	AG	GG	TT	AC	CC	AG	CG	AG	GG	AG	GG	AC	CG	AA	CC	??	GG	AG	GG	AA	CG	AC	GG	AA	GG	GG	GG	AT	AG	GG	GG	AG
366	203	216.372	3.79	19.733	AC	GG	AA	GG	CG	GG	CG	AA	AA	AA	AA	AG	AA	AG	GG	TT	AC	CC	AG	CG	AG	GG	GG	AG	AC	CC	AG	CC	AG	GG	AG	GG	AA	CG	CC	GG	AG	AG	??	GG	TT	AG	AG	GG	AG
367	210	220.889	0	19.3331	CC	GG	AC	??	CG	GG	CG	AA	AA	AA	AG	AG	AA	AG	AG	TT	AC	CC	??	CG	AG	GG	GG	AG	AC	CG	AG	CC	AG	GG	AG	GG	AA	GG	AC	GG	AA	AG	GG	GG	TT	AG	AG	GG	AG
368	189	204.667	11.19	27.3466	AC	GG	AA	AA	CG	GG	CG	AA	AC	AA	AG	GG	AA	AG	GG	TT	CC	CC	GG	CG	AG	GG	AG	AA	AC	CC	GG	CC	??	GG	AA	GG	AA	GG	AC	GG	AG	AG	GG	GG	TT	GG	AG	AG	AG
369	196	209.385	0	19.163	AC	GG	AC	AA	CG	GG	CG	AA	AA	AA	AG	GG	AA	AA	AG	TT	AC	CC	AA	CG	GG	GG	AG	AG	AA	CG	AG	CC	GG	AG	AA	AA	AA	GG	CC	GG	AG	GG	GG	GG	AT	AG	AG	GG	AG
370	196	209.463	18.31	37.6166	CC	GG	AC	AG	CG	GG	CG	AA	AA	AG	AG	AG	AA	AG	GG	TT	AC	CC	AG	CG	AG	GG	GG	GG	AA	CC	AA	CC	GG	GG	AA	AG	AA	CG	CC	GG	AA	GG	GG	GG	AT	AA	AG	GG	AG
371	196	209.218	3.09	22.1461	CC	GG	AC	AA	CG	GG	CG	AA	AA	AA	AA	AG	AA	AG	GG	TT	AC	CC	AG	CG	AG	GG	AG	AG	AA	CG	AG	CC	AG	GG	AA	AA	??	GG	CC	GG	AA	GG	GG	GG	AT	GG	AG	GG	AG
372	196	206.871	5.8	24.8801	CC	GG	AA	AA	CG	GG	CG	AA	AA	AA	AA	GG	AA	AG	AG	TT	AC	CC	AG	CG	AG	GG	GG	AG	AA	CG	AG	CC	AG	GG	AA	GG	AA	GG	CC	GG	AA	GG	GG	GG	AT	AG	AG	AG	GG
373	196	209.134	1.08	20.4523	CC	GG	AA	??	CG	GG	CG	AA	AA	AA	AA	AG	AA	AA	GG	TT	AC	CC	AG	CG	AG	GG	AA	AG	AA	CC	AG	CC	GG	GG	AA	GG	AA	GG	CC	AG	AA	GG	GG	GG	??	AA	AG	AG	AG
374	196	207.669	11.72	30.7693	CC	GG	AA	AG	CG	GG	CG	AA	AA	AA	AG	GG	AA	AG	GG	TT	CC	CC	AA	CG	AG	AG	AG	AG	AA	CC	AG	CC	GG	GG	AA	GG	AA	GG	CC	GG	AA	GG	??	GG	AT	AA	AG	AG	AG
375	196	207.086	18.82	38.1231	AA	GG	AA	AG	CG	GG	CG	AA	AC	AA	AG	GG	AA	AG	GG	TT	AC	CC	AA	GG	AG	GG	AA	AA	AA	CC	GG	CC	AG	AG	??	GG	AA	GG	CC	GG	GG	AG	GG	GG	AT	AA	AG	GG	AG
376	196	209.268	5.8	23.0247	AC	GG	AA	AG	CG	GG	CG	AA	AA	AA	AG	AG	AA	AA	GG	TT	AC	CC	AG	CG	AG	GG	AA	AA	AA	CC	GG	CC	AG	GG	AA	GG	AA	GG	CC	GG	AG	AG	GG	GG	AT	AA	AG	GG	AG
377	189	204.816	3.35	22.726	AC	GG	AA	AG	CC	GG	CG	AA	AC	AA	AA	GG	AA	AA	GG	TT	AC	CC	AG	CG	AG	GG	GG	AA	AA	CC	GG	CC	AG	AG	AA	GG	AA	GG	CC	AG	AG	AG	GG	GG	TT	AG	AG	GG	AG
378	189	204.845	2.63	21.9431	AC	GG	AA	GG	CC	GG	CG	AA	AA	AA	AA	AG	AA	AA	GG	TT	AC	CC	AA	CG	AG	GG	AG	AA	AC	CC	GG	CC	AG	AA	AA	GG	AA	GG	CC	AA	AA	AG	GG	GG	TT	AA	AG	GG	AG
379	189	202.375	1.77	21.1458	CC	GG	AC	AG	CG	GG	CG	AA	AA	AA	AA	GG	AA	AG	GG	AT	CC	CC	AG	CG	AG	GG	AA	GG	AA	CC	AA	CC	AG	AA	AA	AA	AA	GG	CC	AG	AA	GG	GG	GG	AT	AG	AG	GG	AG
380	196	210.617	7.8	26.9696	CC	GG	AA	AA	CG	GG	CG	AA	AA	AA	AA	GG	AA	AA	GG	AT	AC	CC	GG	CG	AG	GG	AG	AG	AA	CC	AG	CC	AG	GG	AA	AG	AA	GG	CC	AG	AA	GG	GG	GG	AT	AG	AG	GG	AG
381	196	211.545	7.94	26.9922	AC	GG	AA	AG	CG	AG	CG	AA	AA	AG	AA	AG	AA	GG	GG	TT	AC	CC	AA	CG	AG	GG	AA	AG	AA	CG	AG	CC	GG	AG	AA	AG	AA	GG	CC	GG	AG	GG	GG	GG	AT	GG	AG	GG	AG
382	196	205.693	1.3	20.4003	CC	GG	AA	GG	CG	GG	CG	AA	AA	AG	AA	AA	AA	AA	GG	TT	AC	CC	AA	CG	AG	GG	GG	GG	AA	CG	AA	CC	AG	AA	AG	AG	AA	GG	CC	GG	AA	GG	GG	GG	AT	AG	AG	GG	AG
383	189	202.221	1.19	19.0054	AC	GG	AC	AG	CG	GG	CG	AA	AA	AA	AA	AG	AA	AG	AG	AT	AC	CC	AG	CG	AG	GG	AA	AG	AA	CG	AG	CC	GG	GG	AA	AG	AA	GG	CC	GG	AG	GG	GG	GG	AT	AG	AG	GG	AG
384	189	202.163	2.67	21.9101	CC	GG	AA	AA	CG	GG	CG	AA	AA	AA	AA	AA	AA	AG	GG	TT	AC	CC	AA	CG	AG	GG	AG	GG	AA	CG	AA	CC	GG	AG	AG	AG	AA	GG	CC	GG	AA	GG	GG	GG	AT	AA	AG	GG	AG
385	189	200.019	6.76	25.9677	AC	GG	AA	AG	CG	GG	CG	AA	AA	AG	AA	GG	AA	AA	GG	TT	AC	CC	AG	GG	AG	AG	GG	AG	AA	CG	AG	CC	GG	AA	AG	AA	AA	GG	CC	GG	AG	AG	GG	GG	AT	AA	AG	GG	AG
386	189	199.913	15.77	35.2681	AC	GG	AA	AA	CG	AG	CG	AA	AA	AG	AA	AG	AA	AG	GG	AT	AC	CC	AA	CG	AG	GG	AA	AG	AA	CG	AG	CC	GG	AG	AA	AA	AA	CG	CC	GG	AG	GG	GG	GG	AT	AG	GG	GG	AG
387	196	208.626	10.07	29.5929	AC	GG	AA	AG	CG	GG	CG	AA	AA	AA	AG	GG	AA	AG	AG	AT	AC	CC	AG	CG	AG	GG	AG	AG	AA	CC	AG	CC	GG	AG	AA	GG	AA	GG	CC	GG	AA	AG	GG	GG	TT	AG	GG	GG	AG
388	189	202.468	10.46	28.9536	CC	GG	AA	AA	CG	GG	CG	AA	AA	AA	GG	GG	AA	AA	AG	AT	AC	CC	AA	CG	AG	GG	AA	GG	AC	CC	AA	CC	GG	AA	AA	GG	AA	CG	CC	GG	AA	AG	GG	GG	TT	AG	AG	GG	AG
389	189	201.854	10.88	30.1537	CC	GG	AA	AA	CG	GG	CG	AA	AA	AA	AG	AG	AA	GG	AG	AA	AC	CC	AG	CG	AG	GG	AA	GG	AC	CC	AA	CC	GG	AG	AA	GG	AA	GG	CC	GG	AA	GG	GG	GG	TT	GG	GG	GG	AG
390	189	202.323	10.54	26.7522	CC	GG	AA	AA	CG	GG	CG	AA	AA	AA	AG	GG	AA	AA	GG	AT	AC	CC	AG	CG	AG	GG	AA	GG	AA	CC	AA	CC	??	AA	AA	GG	??	GG	AC	GG	AA	AG	GG	GG	AT	GG	AG	GG	AG
391	189	202.3	14.76	33.9361	CC	GG	AA	AG	CG	GG	CG	AA	AA	AA	AG	AG	AA	AG	GG	AT	AC	CC	AG	CG	AG	GG	AA	AG	AA	CC	AG	CC	GG	AA	AA	GG	AA	GG	CC	GG	AA	GG	GG	GG	TT	AG	AG	GG	AG
392	196	209.12	0	19.1187	CC	GG	AC	AG	CG	GG	CG	AA	AA	AA	AA	GG	AA	AA	GG	TT	AC	CC	AG	CG	AG	GG	GG	GG	AC	CC	AA	CC	AG	AG	AA	GG	AA	GG	CC	GG	AA	GG	GG	GG	AT	AG	AG	GG	AG
393	189	202.113	11.63	30.814	AC	GG	AA	AG	CG	GG	CG	AA	AA	AA	AA	AG	AA	AG	GG	AA	AC	CC	AA	CG	AG	GG	AG	GG	AA	CC	AA	CC	GG	GG	AA	GG	AA	CG	CC	GG	AG	GG	GG	GG	AT	AA	GG	GG	AG
394	189	202.353	3.61	22.7001	CC	GG	AA	AA	CG	GG	CG	AA	AA	AA	AA	AG	AA	AG	GG	AT	AC	CC	AA	CG	AG	AG	AG	AG	AC	CC	AG	CC	GG	AG	AA	GG	AA	GG	CC	GG	AA	GG	GG	GG	AT	GG	AG	GG	AG
395	189	202.137	18.07	36.748	CC	GG	AA	AG	CG	GG	CG	AA	AA	AA	AA	GG	AA	AG	AG	TT	AC	CC	AA	GG	AG	GG	AG	AA	AA	CG	GG	CC	GG	AG	AA	GG	AA	GG	CC	AG	AA	AG	GG	GG	AT	AG	AG	GG	AG
396	189	202.455	13.8	33.1807	CC	GG	AC	AG	CG	GG	CG	AA	AA	AA	AA	AG	AA	AA	GG	TT	AC	CC	AA	CG	AG	GG	AG	AA	AA	CC	GG	CC	GG	GG	AA	GG	AA	GG	CC	GG	AA	GG	GG	GG	AT	AA	AG	GG	AG
397	189	202.385	6.74	25.9987	CC	GG	AA	AG	CG	GG	CG	AA	AA	AA	AA	GG	AA	AA	GG	TT	AC	CC	AA	GG	AG	GG	AG	AA	AA	CC	GG	CC	AG	AG	AA	AG	AA	GG	CC	AG	AA	GG	GG	GG	AT	AA	AG	GG	AG
398	189	198.777	0	19.2357	CC	GG	AA	AG	CG	GG	CG	AA	AA	AA	AA	GG	AA	AA	GG	AT	AC	CC	AG	CG	AG	GG	GG	AG	AA	CG	AG	CC	GG	GG	AG	GG	AA	GG	CC	GG	AA	GG	GG	GG	AT	AG	AG	GG	AG
399	189	202.466	19.98	39.0736	CC	GG	AC	AG	CG	GG	CG	AA	AA	AA	AA	GG	AA	AA	GG	TT	AC	CC	AA	CG	AG	GG	GG	AG	AA	CG	AG	CC	GG	GG	AG	AG	AA	GG	CC	GG	AA	GG	GG	GG	AT	AG	AG	AG	AG
400	196	208.817	5.72	24.8038	CC	GG	AC	??	CG	GG	CG	AA	AA	AA	GG	GG	AG	AG	AG	TT	AC	CC	AA	GG	AG	GG	AG	AG	AA	CC	AG	CC	AG	GG	AA	AG	AA	GG	CC	GG	AA	GG	GG	GG	TT	AA	AG	GG	AG
401	196	186.358	2.48	21.7682	CC	GG	AA	AG	CG	GG	CG	AA	AA	AA	AA	AG	AG	AA	GG	TT	AC	CC	AA	CC	AG	GG	AA	AA	AA	CG	GG	AC	GG	AG	AA	GG	AA	GG	CC	GG	AA	GG	GG	GG	??	GG	GG	AA	AG
403	189	202.25	3.23	22.3336	CC	GG	AC	AG	CG	GG	CG	AA	AA	AA	GG	AG	AA	AA	AG	TT	AC	CC	AA	CG	AG	GG	AA	AG	AC	CC	AG	CC	AG	AG	AA	GG	AA	CG	CC	GG	AA	GG	GG	GG	TT	AA	AG	AG	AG
404	189	202.306	27.69	47.0608	CC	GG	AC	AG	CG	GG	CG	AA	AA	AA	AA	AA	AA	AA	GG	TT	AC	CC	GG	CC	AG	GG	AA	GG	AA	CC	AA	CC	GG	AA	AG	GG	AA	CG	CC	AG	AA	GG	GG	GG	AT	AG	AG	GG	AG
405	189	199.958	3.8	23.1131	CC	GG	AA	AA	CG	GG	CG	AA	AA	AA	AG	GG	AA	GG	GG	AT	AC	CC	GG	CG	AG	GG	AG	AA	AA	CC	GG	CC	GG	AA	AA	GG	AA	GG	AC	GG	AA	GG	GG	GG	AT	GG	AG	GG	AG
406	189	201.897	7.79	25.9348	CC	GG	AA	??	CG	GG	CG	AA	AA	AA	AG	GG	AG	AA	AG	TT	AC	CC	GG	CG	AG	GG	AG	AG	AC	CC	AG	CC	AG	AA	AA	GG	AA	CG	AC	AG	AA	GG	GG	GG	??	AA	AG	GG	AG
407	196	209.319	9.52	28.9023	AC	GG	AA	??	CG	GG	CG	AA	AA	AA	AA	GG	AG	AG	GG	TT	AC	CC	GG	CG	AG	GG	AG	GG	AA	CC	AA	CC	AG	AA	AG	GG	AA	CG	AC	AG	AG	GG	GG	GG	TT	AG	AG	GG	AG
408	189	202.197	9.5	26.4924	CC	GG	AA	AG	CG	GG	CG	AA	AA	AA	AG	GG	AA	AA	GG	AT	AC	CC	AG	CG	AG	GG	AA	GG	AA	CG	AA	CC	GG	AA	AG	GG	??	CG	CC	GG	AA	GG	GG	GG	AT	AA	AG	GG	AG
409	189	201.755	15.54	15.6071	CC	GG	AA	AG	CG	GG	CG	AA	AA	AA	AA	GG	AA	GG	GG	TT	AC	CC	AG	CC	AG	GG	AA	AG	AC	CC	AG	CC	GG	AA	AA	GG	??	GG	CC	AG	AA	GG	GG	AG	AT	AG	AG	GG	AG
410	189	200.731	0.77	19.9709	CC	GG	AA	AG	CG	GG	CG	AA	AA	AA	AA	GG	AA	AA	GG	TT	AC	CC	AA	CG	AG	GG	AG	GG	AA	CG	AA	AC	GG	GG	AA	GG	AA	GG	CC	GG	AA	GG	GG	GG	AT	AA	AG	GG	AG
			3.03	22.2787
			8.76	27.8912
			3.74	22.6424
			0	19.2586
			6.33	25.4751
			5.42	24.1972
			1.22	19.1475
[truncated: 206 more columns]
